# Supplementary material for: Partial-coverage assembly of graphdiyne-derived fragment-protected Cu(I) clusters generates an ordered single-metal site catalyst
Source: Natl Sci Rev. 2025 Dec 15;13(3):nwaf575. doi: 10.1093/nsr/nwaf575 (PMC12887297; doi:10.1093/nsr/nwaf575)
Supplement: nwaf575_Supplemental_Files [file nwaf575_supplemental_files.zip]

Archive with 2 entries (2 files):
- Cu-SMS.cif
- NSR-Supporting_Information-20251204.pdf
