# Supplementary material for: Partial-coverage assembly of graphdiyne-derived fragment-protected Cu(I) clusters generates an ordered single-metal site catalyst
Source: Natl Sci Rev. 2025 Dec 15;13(3):nwaf575. doi: 10.1093/nsr/nwaf575 (PMC12887297; doi:10.1093/nsr/nwaf575)
Supplement: nwaf575_Supplemental_Files [file nwaf575_supplemental_files.zip › Cu-SMS.cif]

data_Cu-SMS
_audit_creation_date               2024-11-17
_audit_creation_method
;
Olex2 1.5
(compiled 2024.02.16 svn.r378c4104 for OlexSys, GUI svn.r6928)
;
_shelxl_version_number             2013-2
_audit_contact_author_address      ?
_audit_contact_author_email        ?
_audit_contact_author_name         ''
_audit_contact_author_phone        ?
_publ_contact_author_id_orcid      ?
_publ_section_references
;
Dolomanov, O.V., Bourhis, L.J., Gildea, R.J, Howard, J.A.K. & Puschmann, H.
 (2009), J. Appl. Cryst. 42, 339-341.

Sheldrick, G.M. (2015). Acta Cryst. A71, 3-8.

Sheldrick, G.M. (2015). Acta Cryst. C71, 3-8.
;
_chemical_name_common              ?
_chemical_name_systematic
;
 ?
;
_chemical_formula_moiety           'C40 H20 Cu4 F12 O8'
_chemical_formula_sum              'C40 H20 Cu4 F12 O8'
_chemical_formula_weight           1110.72
_chemical_melting_point            ?
loop_
  _atom_type_symbol
  _atom_type_description
  _atom_type_scat_dispersion_real
  _atom_type_scat_dispersion_imag
  _atom_type_scat_source
 'C' 'C' 0.0181 0.0091 'International Tables Vol C Tables 4.2.6.8 and 6.1.1.4'
 'H' 'H' 0.0000 0.0000 'International Tables Vol C Tables 4.2.6.8 and 6.1.1.4'
 'Cu' 'Cu' -1.9646 0.5888
 'International Tables Vol C Tables 4.2.6.8 and 6.1.1.4'
 'F' 'F' 0.0727 0.0534 'International Tables Vol C Tables 4.2.6.8 and 6.1.1.4'
 'O' 'O' 0.0492 0.0322 'International Tables Vol C Tables 4.2.6.8 and 6.1.1.4'

_shelx_space_group_comment
;
The symmetry employed for this shelxl refinement is uniquely defined
by the following loop, which should always be used as a source of
symmetry information in preference to the above space-group names.
They are only intended as comments.
;
_space_group_crystal_system        'monoclinic'
_space_group_IT_number             14
_space_group_name_H-M_alt          'P 1 21/n 1'
_space_group_name_Hall             '-P 2yn'
loop_
  _space_group_symop_operation_xyz
 'x, y, z'
 '-x+1/2, y+1/2, -z+1/2'
 '-x, -y, -z'
 'x-1/2, -y-1/2, z-1/2'

_cell_length_a                     9.9855(2)
_cell_length_b                     8.7585(2)
_cell_length_c                     22.0889(4)
_cell_angle_alpha                  90
_cell_angle_beta                   92.185(2)
_cell_angle_gamma                  90
_cell_volume                       1930.45(7)
_cell_formula_units_Z              2
_cell_measurement_reflns_used      4337
_cell_measurement_temperature      149.98(10)
_cell_measurement_theta_max        72.5750
_cell_measurement_theta_min        4.4320
_shelx_estimated_absorpt_T_max     ?
_shelx_estimated_absorpt_T_min     ?
_exptl_absorpt_coefficient_mu      3.512
_exptl_absorpt_correction_T_max    1.00000
_exptl_absorpt_correction_T_min    0.44398
_exptl_absorpt_correction_type     multi-scan
_exptl_absorpt_process_details
;
CrysAlisPro 1.171.39.46e (Rigaku Oxford Diffraction, 2018)
Empirical absorption correction using spherical harmonics,
 implemented in SCALE3 ABSPACK scaling algorithm.
;
_exptl_crystal_colour              yellow
# end Validation Reply Form
_exptl_crystal_colour_primary      yellow
_exptl_crystal_density_diffrn      1.911
_exptl_crystal_density_meas        ?
_exptl_crystal_density_method      ?
_exptl_crystal_description         prism
_exptl_crystal_F_000               1096
_exptl_crystal_size_max            0.3
_exptl_crystal_size_mid            0.2
_exptl_crystal_size_min            0.2
_exptl_special_details
;
 ?
;
_exptl_transmission_factor_max     ?
_exptl_transmission_factor_min     ?
_diffrn_reflns_av_R_equivalents    0.0204
_diffrn_reflns_av_unetI/netI       0.0229
_diffrn_reflns_Laue_measured_fraction_full  0.998
_diffrn_reflns_Laue_measured_fraction_max  0.974
_diffrn_reflns_limit_h_max         12
_diffrn_reflns_limit_h_min         -12
_diffrn_reflns_limit_k_max         10
_diffrn_reflns_limit_k_min         -6
_diffrn_reflns_limit_l_max         27
_diffrn_reflns_limit_l_min         -27
_diffrn_reflns_number              7000
_diffrn_reflns_point_group_measured_fraction_full  0.998
_diffrn_reflns_point_group_measured_fraction_max  0.974
_diffrn_reflns_theta_full          67.684
_diffrn_reflns_theta_max           72.574
_diffrn_reflns_theta_min           4.794
_diffrn_ambient_environment        N~2~
_diffrn_ambient_temperature        149.98(10)
_diffrn_detector                   'CCD plate'
_diffrn_detector_area_resol_mean   10.5148
_diffrn_detector_type              Atlas
_diffrn_measured_fraction_theta_full  0.998
_diffrn_measured_fraction_theta_max  0.974
_diffrn_measurement_details
;
List of Runs (angles in degrees, time in seconds):

  # Type    Start    End  Width  t~exp~   \w     \q     \k     \f   Frames
--------------------------------------------------------------------------
  1  \w   -111.00 -14.00   1.00    1.00    --  -40.32 -57.00   0.00   97
  2  \w    -91.00 -12.00   1.00    1.00    --  -40.32 -57.00  90.00   79
  3  \w     54.00  80.00   1.00    1.00    --   40.32 -99.00-150.00   26
  4  \w     98.00 124.00   1.00    1.00    --  103.24 125.00 -60.00   26
  5  \w    109.00 176.00   1.00    1.00    --  103.24 125.00  90.00   67
  6  \w    146.00 172.00   1.00    1.00    --  103.24 111.00  53.00   26
  7  \w     77.00 178.00   1.00    1.00    --  103.24  30.00-120.00  101
  8  \w     80.00 171.00   1.00    1.00    --  103.24  30.00 150.00   91
  9  \w     29.00 125.00   1.00    1.00    --  103.24 -77.00   0.00   96
;
_diffrn_measurement_device         'four-circle diffractometer'
_diffrn_measurement_device_type    'SuperNova, Dual, Cu at home/near, Atlas'
_diffrn_measurement_method         '\w scans'
_diffrn_orient_matrix_type        
 'CrysAlisPro convention (1999,Acta A55,543-557)'
_diffrn_orient_matrix_UB_11        -0.0004898000
_diffrn_orient_matrix_UB_12        0.0396887000
_diffrn_orient_matrix_UB_13        -0.0679397000
_diffrn_orient_matrix_UB_21        -0.1469906000
_diffrn_orient_matrix_UB_22        -0.0522448000
_diffrn_orient_matrix_UB_23        -0.0070593000
_diffrn_orient_matrix_UB_31        -0.0468169000
_diffrn_orient_matrix_UB_32        0.1633189000
_diffrn_orient_matrix_UB_33        0.0143877000
_diffrn_radiation_monochromator    mirror
_diffrn_radiation_probe            x-ray
_diffrn_radiation_type             'Cu K\a'
_diffrn_radiation_wavelength       1.54184
_diffrn_source                     'micro-focus sealed X-ray tube'
_diffrn_source_type                'SuperNova (Cu) X-ray Source'
_reflns_Friedel_coverage           0.000
_reflns_Friedel_fraction_full      .
_reflns_Friedel_fraction_max       .
_reflns_number_gt                  3537
_reflns_number_total               3743
_reflns_odcompleteness_completeness  99.92
_reflns_odcompleteness_iscentric   1
_reflns_odcompleteness_theta       66.97
_reflns_special_details
;
 Reflections were merged by SHELXL according to the crystal
 class for the calculation of statistics and refinement.
 
 _reflns_Friedel_fraction is defined as the number of unique
 Friedel pairs measured divided by the number that would be
 possible theoretically, ignoring centric projections and
 systematic absences.
;
_reflns_threshold_expression       'I > 2\s(I)'
_computing_cell_refinement         'CrysAlisPro 1.171.39.46e (Rigaku OD, 2018)'
_computing_data_collection         'CrysAlisPro 1.171.39.46e (Rigaku OD, 2018)'
_computing_data_reduction          'CrysAlisPro 1.171.39.46e (Rigaku OD, 2018)'
_computing_molecular_graphics      'Olex2 1.5 (Dolomanov et al., 2009)'
_computing_publication_material    'Olex2 1.5 (Dolomanov et al., 2009)'
_computing_structure_refinement    'SHELXL 2013/2 (Sheldrick, 2015)'
_computing_structure_solution      'SHELXT 2014/5 (Sheldrick, 2014)'
_refine_diff_density_max           0.411
_refine_diff_density_min           -0.842
_refine_diff_density_rms           0.109
_refine_ls_extinction_coef         .
_refine_ls_extinction_method       none
_refine_ls_goodness_of_fit_ref     1.097
_refine_ls_hydrogen_treatment      constr
_refine_ls_matrix_type             full
_refine_ls_number_parameters       289
_refine_ls_number_reflns           3743
_refine_ls_number_restraints       0
_refine_ls_R_factor_all            0.0369
_refine_ls_R_factor_gt             0.0348
_refine_ls_restrained_S_all        1.097
_refine_ls_shift/su_max            0.002
_refine_ls_shift/su_mean           0.000
_refine_ls_structure_factor_coef   Fsqd
_refine_ls_weighting_details
;
 w=1/[\s^2^(Fo^2^)+(0.0496P)^2^+1.8804P]
 where P=(Fo^2^+2Fc^2^)/3
;
_refine_ls_weighting_scheme        calc
_refine_ls_wR_factor_gt            0.0884
_refine_ls_wR_factor_ref           0.0900
_refine_special_details
;
 ?
;
_olex2_refinement_description
;
1.a Aromatic/amide H refined with riding coordinates:
 C00K(H00K), C00M(H00M), C00N(H00N), C00P(H00P), C00Q(H00Q), C00R(H00R),
 C00S(H00S), C00T(H00T), C00U(H00U), C00V(H00V)
;
_atom_sites_solution_hydrogens     geom
_atom_sites_solution_primary       dual
_atom_sites_solution_secondary     ?
loop_
  _atom_site_label
  _atom_site_type_symbol
  _atom_site_fract_x
  _atom_site_fract_y
  _atom_site_fract_z
  _atom_site_U_iso_or_equiv
  _atom_site_adp_type
  _atom_site_occupancy
  _atom_site_site_symmetry_order
  _atom_site_calc_flag
  _atom_site_refinement_flags_posn
  _atom_site_refinement_flags_adp
  _atom_site_refinement_flags_occupancy
  _atom_site_disorder_assembly
  _atom_site_disorder_group
 Cu01 Cu 0.62681(3) 0.29300(4) 0.54246(2) 0.01576(11) Uani 1 1 d . . . . .
 Cu02 Cu 0.17946(3) 0.48130(4) 0.50319(2) 0.01406(11) Uani 1 1 d . . . . .
 F003 F 1.14132(15) 0.1362(2) 0.53551(8) 0.0339(4) Uani 1 1 d . . . . .
 O004 O 0.96047(15) 0.35667(19) 0.51271(7) 0.0173(3) Uani 1 1 d . . . . .
 O005 O 0.82442(17) 0.5856(2) 0.58258(7) 0.0204(4) Uani 1 1 d . . . . .
 F006 F 0.99246(18) -0.00960(19) 0.57117(10) 0.0432(5) Uani 1 1 d . . . . .
 O007 O 0.80277(16) 0.1896(2) 0.54027(8) 0.0220(4) Uani 1 1 d . . . . .
 F008 F 1.05863(19) 0.1895(2) 0.62079(8) 0.0451(5) Uani 1 1 d . . . . .
 O009 O 0.66900(18) 0.4199(2) 0.61417(8) 0.0247(4) Uani 1 1 d . . . . .
 F00A F 0.89398(19) 0.4850(3) 0.70735(8) 0.0472(5) Uani 1 1 d . . . . .
 F00B F 0.68944(19) 0.5383(3) 0.72319(8) 0.0578(7) Uani 1 1 d . . . . .
 F00C F 0.8234(2) 0.7107(2) 0.69287(9) 0.0524(6) Uani 1 1 d . . . . .
 C00D C 0.4889(2) 0.2230(3) 0.48291(10) 0.0141(4) Uani 1 1 d . . . . .
 C00E C 0.4944(2) 0.1147(3) 0.43386(10) 0.0140(4) Uani 1 1 d . . . . .
 C00F C 0.4355(2) 0.3128(3) 0.51794(10) 0.0144(4) Uani 1 1 d . . . . .
 C00G C 0.3445(2) 0.4076(3) 0.54557(10) 0.0145(4) Uani 1 1 d . . . . .
 C00H C 0.9192(2) 0.2361(3) 0.53570(10) 0.0148(4) Uani 1 1 d . . . . .
 C00I C 0.2853(2) 0.4954(3) 0.58010(10) 0.0147(4) Uani 1 1 d . . . . .
 C00J C 0.2715(2) 0.5884(3) 0.63333(10) 0.0156(4) Uani 1 1 d . . . . .
 C00K C 0.3728(2) 0.0664(3) 0.40631(11) 0.0192(5) Uani 1 1 d . . . . .
 H00K H 0.2921 0.1050 0.4193 0.023 Uiso 1 1 calc R U . . .
 C00L C 0.7560(2) 0.5212(3) 0.62068(11) 0.0187(5) Uani 1 1 d . . . . .
 C00M C 0.6148(2) 0.0570(3) 0.41371(11) 0.0180(5) Uani 1 1 d . . . . .
 H00M H 0.6957 0.0886 0.4319 0.022 Uiso 1 1 calc R U . . .
 C00N C 0.1564(2) 0.6738(3) 0.64378(11) 0.0205(5) Uani 1 1 d . . . . .
 H00N H 0.0825 0.6683 0.6170 0.025 Uiso 1 1 calc R U . . .
 C00O C 1.0286(2) 0.1347(3) 0.56586(12) 0.0221(5) Uani 1 1 d . . . . .
 C00P C 0.3735(3) -0.0389(3) 0.35968(11) 0.0240(5) Uani 1 1 d . . . . .
 H00P H 0.2930 -0.0714 0.3415 0.029 Uiso 1 1 calc R U . . .
 C00Q C 0.3816(2) 0.5959(3) 0.67457(11) 0.0218(5) Uani 1 1 d . . . . .
 H00Q H 0.4577 0.5379 0.6681 0.026 Uiso 1 1 calc R U . . .
 C00R C 0.6141(3) -0.0473(3) 0.36663(11) 0.0223(5) Uani 1 1 d . . . . .
 H00R H 0.6947 -0.0847 0.3529 0.027 Uiso 1 1 calc R U . . .
 C00S C 0.4940(3) -0.0964(3) 0.33985(11) 0.0232(5) Uani 1 1 d . . . . .
 H00S H 0.4939 -0.1676 0.3086 0.028 Uiso 1 1 calc R U . . .
 C00T C 0.1535(3) 0.7668(3) 0.69458(13) 0.0277(6) Uani 1 1 d . . . . .
 H00T H 0.0773 0.8240 0.7017 0.033 Uiso 1 1 calc R U . . .
 C00U C 0.2632(3) 0.7750(3) 0.73473(12) 0.0303(6) Uani 1 1 d . . . . .
 H00U H 0.2605 0.8381 0.7685 0.036 Uiso 1 1 calc R U . . .
 C00V C 0.3772(3) 0.6894(3) 0.72478(12) 0.0291(6) Uani 1 1 d . . . . .
 H00V H 0.4506 0.6949 0.7519 0.035 Uiso 1 1 calc R U . . .
 C00W C 0.7892(3) 0.5661(4) 0.68699(12) 0.0286(6) Uani 1 1 d . . . . .

loop_
  _atom_site_aniso_label
  _atom_site_aniso_U_11
  _atom_site_aniso_U_22
  _atom_site_aniso_U_33
  _atom_site_aniso_U_23
  _atom_site_aniso_U_13
  _atom_site_aniso_U_12
 Cu01 0.00632(17) 0.02066(19) 0.02009(19) -0.00167(13) -0.00241(13) 0.00047(12)
 Cu02 0.00813(18) 0.01964(19) 0.01421(18) -0.00055(13) -0.00205(13) 0.00415(12)
 F003 0.0123(7) 0.0364(9) 0.0529(10) 0.0050(8) 0.0015(7) 0.0123(6)
 O004 0.0091(7) 0.0195(8) 0.0232(8) 0.0041(7) -0.0007(6) 0.0020(6)
 O005 0.0153(8) 0.0297(9) 0.0161(8) -0.0032(7) -0.0004(6) -0.0024(7)
 F006 0.0261(9) 0.0262(9) 0.0764(14) 0.0218(9) -0.0102(9) 0.0007(7)
 O007 0.0082(7) 0.0223(8) 0.0353(10) 0.0050(7) -0.0011(7) 0.0013(6)
 F008 0.0425(11) 0.0632(13) 0.0281(9) -0.0019(8) -0.0180(8) 0.0197(9)
 O009 0.0186(9) 0.0349(10) 0.0205(8) -0.0044(8) -0.0009(7) -0.0077(8)
 F00A 0.0357(10) 0.0782(15) 0.0265(9) -0.0014(9) -0.0154(8) 0.0091(10)
 F00B 0.0283(10) 0.127(2) 0.0184(8) -0.0156(11) 0.0058(7) -0.0187(11)
 F00C 0.0685(14) 0.0514(12) 0.0363(10) -0.0238(9) -0.0109(10) -0.0085(10)
 C00D 0.0068(9) 0.0172(11) 0.0181(11) 0.0033(9) -0.0007(8) 0.0000(8)
 C00E 0.0113(10) 0.0162(11) 0.0144(10) 0.0024(9) 0.0001(8) 0.0011(8)
 C00F 0.0074(10) 0.0174(10) 0.0181(11) 0.0026(9) -0.0039(8) 0.0007(8)
 C00G 0.0079(10) 0.0182(11) 0.0172(10) 0.0022(9) -0.0026(8) 0.0000(8)
 C00H 0.0085(10) 0.0186(11) 0.0170(10) -0.0015(9) -0.0019(8) 0.0035(9)
 C00I 0.0096(10) 0.0172(11) 0.0170(11) 0.0037(9) -0.0023(8) 0.0003(8)
 C00J 0.0155(11) 0.0179(11) 0.0136(10) 0.0014(9) 0.0019(8) -0.0014(9)
 C00K 0.0124(11) 0.0248(12) 0.0203(11) 0.0008(10) 0.0005(9) -0.0003(9)
 C00L 0.0112(11) 0.0273(13) 0.0173(11) -0.0042(10) -0.0036(9) 0.0034(9)
 C00M 0.0118(10) 0.0221(12) 0.0200(11) 0.0030(9) -0.0018(9) 0.0031(9)
 C00N 0.0146(11) 0.0263(12) 0.0209(12) -0.0006(10) 0.0022(9) -0.0008(10)
 C00O 0.0121(11) 0.0240(12) 0.0298(13) 0.0023(11) -0.0042(10) 0.0028(10)
 C00P 0.0212(12) 0.0309(13) 0.0193(11) -0.0017(11) -0.0051(10) -0.0042(11)
 C00Q 0.0177(12) 0.0283(13) 0.0191(11) -0.0008(10) -0.0019(9) 0.0006(10)
 C00R 0.0192(12) 0.0297(13) 0.0181(11) 0.0007(10) 0.0029(9) 0.0091(10)
 C00S 0.0304(14) 0.0255(13) 0.0137(11) -0.0026(10) -0.0005(10) 0.0033(11)
 C00T 0.0237(13) 0.0321(14) 0.0280(13) -0.0066(12) 0.0099(11) 0.0018(11)
 C00U 0.0363(16) 0.0348(15) 0.0203(12) -0.0097(11) 0.0054(11) -0.0046(12)
 C00V 0.0274(14) 0.0409(15) 0.0187(12) -0.0055(11) -0.0050(10) -0.0045(12)
 C00W 0.0188(12) 0.0489(17) 0.0179(12) -0.0080(12) -0.0020(10) -0.0038(12)

_geom_special_details
;
 All esds (except the esd in the dihedral angle between two l.s. planes)
 are estimated using the full covariance matrix.  The cell esds are taken
 into account individually in the estimation of esds in distances, angles
 and torsion angles; correlations between esds in cell parameters are only
 used when they are defined by crystal symmetry.  An approximate (isotropic)
 treatment of cell esds is used for estimating esds involving l.s. planes.
;
loop_
  _geom_bond_atom_site_label_1
  _geom_bond_atom_site_label_2
  _geom_bond_distance
  _geom_bond_site_symmetry_2
  _geom_bond_publ_flag
 Cu01 Cu02 2.9691(5) 3_666 ?
 Cu01 O007 1.9788(17) . ?
 Cu01 O009 1.9673(18) . ?
 Cu01 C00D 1.966(2) . ?
 Cu01 C00F 1.974(2) . ?
 Cu02 Cu01 2.9691(5) 3_666 ?
 Cu02 O004 2.0130(16) 3_666 ?
 Cu02 O005 1.9820(17) 3_666 ?
 Cu02 C00G 1.973(2) . ?
 Cu02 C00I 1.970(2) . ?
 F003 C00O 1.331(3) . ?
 O004 Cu02 2.0129(16) 3_666 ?
 O004 C00H 1.249(3) . ?
 O005 Cu02 1.9819(17) 3_666 ?
 O005 C00L 1.240(3) . ?
 F006 C00O 1.321(3) . ?
 O007 C00H 1.240(3) . ?
 F008 C00O 1.328(3) . ?
 O009 C00L 1.246(3) . ?
 F00A C00W 1.329(3) . ?
 F00B C00W 1.324(3) . ?
 F00C C00W 1.317(4) . ?
 C00D C00E 1.443(3) . ?
 C00D C00F 1.239(3) . ?
 C00E C00K 1.403(3) . ?
 C00E C00M 1.393(3) . ?
 C00F C00G 1.389(3) . ?
 C00G C00I 1.248(3) . ?
 C00H C00O 1.540(3) . ?
 C00I C00J 1.441(3) . ?
 C00J C00N 1.398(3) . ?
 C00J C00Q 1.402(3) . ?
 C00K H00K 0.9300 . ?
 C00K C00P 1.383(4) . ?
 C00L C00W 1.541(3) . ?
 C00M H00M 0.9300 . ?
 C00M C00R 1.384(4) . ?
 C00N H00N 0.9300 . ?
 C00N C00T 1.388(4) . ?
 C00P H00P 0.9300 . ?
 C00P C00S 1.390(4) . ?
 C00Q H00Q 0.9300 . ?
 C00Q C00V 1.380(4) . ?
 C00R H00R 0.9300 . ?
 C00R C00S 1.385(4) . ?
 C00S H00S 0.9300 . ?
 C00T H00T 0.9300 . ?
 C00T C00U 1.385(4) . ?
 C00U H00U 0.9300 . ?
 C00U C00V 1.388(4) . ?
 C00V H00V 0.9300 . ?

loop_
  _geom_angle_atom_site_label_1
  _geom_angle_atom_site_label_2
  _geom_angle_atom_site_label_3
  _geom_angle
  _geom_angle_site_symmetry_1
  _geom_angle_site_symmetry_3
  _geom_angle_publ_flag
 O007 Cu01 Cu02 72.89(5) . 3_666 ?
 O009 Cu01 Cu02 77.00(5) . 3_666 ?
 O009 Cu01 O007 96.61(8) . . ?
 O009 Cu01 C00F 110.28(9) . . ?
 C00D Cu01 Cu02 115.42(7) . 3_666 ?
 C00D Cu01 O007 116.16(9) . . ?
 C00D Cu01 O009 146.93(9) . . ?
 C00D Cu01 C00F 36.65(10) . . ?
 C00F Cu01 Cu02 118.99(7) . 3_666 ?
 C00F Cu01 O007 152.22(9) . . ?
 O004 Cu02 Cu01 85.89(5) 3_666 3_666 ?
 O005 Cu02 Cu01 82.04(5) 3_666 3_666 ?
 O005 Cu02 O004 93.07(7) 3_666 3_666 ?
 C00G Cu02 Cu01 80.56(7) . 3_666 ?
 C00G Cu02 O004 151.08(9) . 3_666 ?
 C00G Cu02 O005 110.02(8) . 3_666 ?
 C00I Cu02 Cu01 85.19(7) . 3_666 ?
 C00I Cu02 O004 116.89(8) . 3_666 ?
 C00I Cu02 O005 146.41(9) . 3_666 ?
 C00I Cu02 C00G 36.90(10) . . ?
 C00H O004 Cu02 115.45(14) . 3_666 ?
 C00L O005 Cu02 121.54(16) . 3_666 ?
 C00H O007 Cu01 133.50(16) . . ?
 C00L O009 Cu01 128.47(16) . . ?
 C00E C00D Cu01 131.44(16) . . ?
 C00F C00D Cu01 72.03(14) . . ?
 C00F C00D C00E 156.4(2) . . ?
 C00K C00E C00D 117.8(2) . . ?
 C00M C00E C00D 122.5(2) . . ?
 C00M C00E C00K 119.7(2) . . ?
 C00D C00F Cu01 71.32(14) . . ?
 C00D C00F C00G 163.5(2) . . ?
 C00G C00F Cu01 125.08(17) . . ?
 C00F C00G Cu02 122.39(17) . . ?
 C00I C00G Cu02 71.45(14) . . ?
 C00I C00G C00F 165.9(2) . . ?
 O004 C00H C00O 115.10(19) . . ?
 O007 C00H O004 129.5(2) . . ?
 O007 C00H C00O 115.3(2) . . ?
 C00G C00I Cu02 71.65(14) . . ?
 C00G C00I C00J 155.4(2) . . ?
 C00J C00I Cu02 132.38(17) . . ?
 C00N C00J C00I 122.8(2) . . ?
 C00N C00J C00Q 119.8(2) . . ?
 C00Q C00J C00I 117.4(2) . . ?
 C00E C00K H00K 120.2 . . ?
 C00P C00K C00E 119.7(2) . . ?
 C00P C00K H00K 120.2 . . ?
 O005 C00L O009 130.2(2) . . ?
 O005 C00L C00W 115.2(2) . . ?
 O009 C00L C00W 114.5(2) . . ?
 C00E C00M H00M 120.0 . . ?
 C00R C00M C00E 120.0(2) . . ?
 C00R C00M H00M 120.0 . . ?
 C00J C00N H00N 120.3 . . ?
 C00T C00N C00J 119.3(2) . . ?
 C00T C00N H00N 120.3 . . ?
 F003 C00O C00H 112.1(2) . . ?
 F006 C00O F003 107.1(2) . . ?
 F006 C00O F008 108.5(2) . . ?
 F006 C00O C00H 113.5(2) . . ?
 F008 C00O F003 106.9(2) . . ?
 F008 C00O C00H 108.6(2) . . ?
 C00K C00P H00P 119.8 . . ?
 C00K C00P C00S 120.4(2) . . ?
 C00S C00P H00P 119.8 . . ?
 C00J C00Q H00Q 119.9 . . ?
 C00V C00Q C00J 120.1(2) . . ?
 C00V C00Q H00Q 119.9 . . ?
 C00M C00R H00R 119.8 . . ?
 C00M C00R C00S 120.4(2) . . ?
 C00S C00R H00R 119.8 . . ?
 C00P C00S H00S 120.0 . . ?
 C00R C00S C00P 119.9(2) . . ?
 C00R C00S H00S 120.0 . . ?
 C00N C00T H00T 119.7 . . ?
 C00U C00T C00N 120.5(3) . . ?
 C00U C00T H00T 119.7 . . ?
 C00T C00U H00U 119.9 . . ?
 C00T C00U C00V 120.3(2) . . ?
 C00V C00U H00U 119.9 . . ?
 C00Q C00V C00U 119.9(3) . . ?
 C00Q C00V H00V 120.0 . . ?
 C00U C00V H00V 120.0 . . ?
 F00A C00W C00L 108.9(2) . . ?
 F00B C00W F00A 107.4(3) . . ?
 F00B C00W C00L 112.8(2) . . ?
 F00C C00W F00A 106.4(2) . . ?
 F00C C00W F00B 108.4(3) . . ?
 F00C C00W C00L 112.6(2) . . ?

loop_
  _geom_torsion_atom_site_label_1
  _geom_torsion_atom_site_label_2
  _geom_torsion_atom_site_label_3
  _geom_torsion_atom_site_label_4
  _geom_torsion
  _geom_torsion_site_symmetry_1
  _geom_torsion_site_symmetry_2
  _geom_torsion_site_symmetry_3
  _geom_torsion_site_symmetry_4
  _geom_torsion_publ_flag
 Cu01 O007 C00H O004 -24.9(4) . . . . ?
 Cu01 O007 C00H C00O 151.28(18) . . . . ?
 Cu01 O009 C00L O005 12.4(4) . . . . ?
 Cu01 O009 C00L C00W -163.55(18) . . . . ?
 Cu01 C00D C00E C00K 167.86(18) . . . . ?
 Cu01 C00D C00E C00M -11.7(3) . . . . ?
 Cu01 C00D C00F C00G 174.0(8) . . . . ?
 Cu01 C00F C00G Cu02 156.48(13) . . . . ?
 Cu01 C00F C00G C00I -11.9(11) . . . . ?
 Cu02 O004 C00H O007 14.6(3) 3_666 . . . ?
 Cu02 O004 C00H C00O -161.67(16) 3_666 . . . ?
 Cu02 O005 C00L O009 -6.8(4) 3_666 . . . ?
 Cu02 O005 C00L C00W 169.14(17) 3_666 . . . ?
 Cu02 C00G C00I C00J -169.1(6) . . . . ?
 Cu02 C00I C00J C00N 12.2(4) . . . . ?
 Cu02 C00I C00J C00Q -165.39(19) . . . . ?
 O004 C00H C00O F003 -36.9(3) . . . . ?
 O004 C00H C00O F006 -158.4(2) . . . . ?
 O004 C00H C00O F008 80.9(3) . . . . ?
 O005 C00L C00W F00A -82.5(3) . . . . ?
 O005 C00L C00W F00B 158.4(3) . . . . ?
 O005 C00L C00W F00C 35.3(3) . . . . ?
 O007 C00H C00O F003 146.3(2) . . . . ?
 O007 C00H C00O F006 24.9(3) . . . . ?
 O007 C00H C00O F008 -95.9(3) . . . . ?
 O009 C00L C00W F00A 94.0(3) . . . . ?
 O009 C00L C00W F00B -25.0(4) . . . . ?
 O009 C00L C00W F00C -148.1(2) . . . . ?
 C00D C00E C00K C00P -179.1(2) . . . . ?
 C00D C00E C00M C00R 179.7(2) . . . . ?
 C00D C00F C00G Cu02 -16.5(9) . . . . ?
 C00D C00F C00G C00I 175.1(8) . . . . ?
 C00E C00D C00F Cu01 174.9(6) . . . . ?
 C00E C00D C00F C00G -11.1(13) . . . . ?
 C00E C00K C00P C00S -0.3(4) . . . . ?
 C00E C00M C00R C00S -0.8(4) . . . . ?
 C00F C00D C00E C00K -5.7(7) . . . . ?
 C00F C00D C00E C00M 174.7(5) . . . . ?
 C00F C00G C00I Cu02 169.7(10) . . . . ?
 C00F C00G C00I C00J 0.6(14) . . . . ?
 C00G C00I C00J C00N 178.1(5) . . . . ?
 C00G C00I C00J C00Q 0.5(7) . . . . ?
 C00I C00J C00N C00T -176.7(2) . . . . ?
 C00I C00J C00Q C00V 176.6(2) . . . . ?
 C00J C00N C00T C00U -0.2(4) . . . . ?
 C00J C00Q C00V C00U 0.6(4) . . . . ?
 C00K C00E C00M C00R 0.1(4) . . . . ?
 C00K C00P C00S C00R -0.4(4) . . . . ?
 C00M C00E C00K C00P 0.5(4) . . . . ?
 C00M C00R C00S C00P 1.0(4) . . . . ?
 C00N C00J C00Q C00V -1.1(4) . . . . ?
 C00N C00T C00U C00V -0.4(4) . . . . ?
 C00Q C00J C00N C00T 0.9(4) . . . . ?
 C00T C00U C00V C00Q 0.2(4) . . . . ?

_shelx_res_file
;
TITL t-2-86-4_a.res in P2(1)/n
REM Old TITL T-2-86-4 in P2(1)/n
REM SHELXT solution in P2(1)/n
REM R1 0.123, Rweak 0.090, Alpha 0.028, Orientation as input
REM Formula found by SHELXT: C23 O7 Cu2
CELL 1.54184 9.9855 8.7585 22.0889 90 92.185 90
ZERR 2 0.0002 0.0002 0.0004 0 0.002 0
LATT 1
SYMM 0.5-X,0.5+Y,0.5-Z
SFAC C H Cu F O
UNIT 80 40 8 24 16

L.S. 10
PLAN  5
TEMP 149.98(10)
CONF
BOND $H
list 4
MORE -1
fmap 2
acta
REM <olex2.extras>
REM <HklSrc "%.\\T-2-86-4.hkl">
REM </olex2.extras>

WGHT    0.049600    1.880400
FVAR       0.45396
CU01  3    0.626812    0.292996    0.542464    11.00000    0.00632    0.02066 =
         0.02009   -0.00167   -0.00241    0.00047
CU02  3    0.179457    0.481300    0.503186    11.00000    0.00813    0.01964 =
         0.01421   -0.00055   -0.00205    0.00415
F003  4    1.141323    0.136195    0.535513    11.00000    0.01225    0.03642 =
         0.05290    0.00495    0.00148    0.01234
O004  5    0.960466    0.356673    0.512711    11.00000    0.00914    0.01950 =
         0.02320    0.00407   -0.00071    0.00197
O005  5    0.824417    0.585612    0.582578    11.00000    0.01533    0.02968 =
         0.01606   -0.00323   -0.00037   -0.00236
F006  4    0.992459   -0.009599    0.571170    11.00000    0.02611    0.02622 =
         0.07639    0.02183   -0.01022    0.00071
O007  5    0.802769    0.189620    0.540275    11.00000    0.00824    0.02227 =
         0.03531    0.00500   -0.00112    0.00132
F008  4    1.058629    0.189460    0.620791    11.00000    0.04251    0.06324 =
         0.02808   -0.00195   -0.01801    0.01970
O009  5    0.668999    0.419889    0.614165    11.00000    0.01858    0.03493 =
         0.02051   -0.00437   -0.00092   -0.00774
F00A  4    0.893982    0.484979    0.707352    11.00000    0.03573    0.07816 =
         0.02647   -0.00141   -0.01535    0.00909
F00B  4    0.689441    0.538286    0.723187    11.00000    0.02825    0.12720 =
         0.01844   -0.01565    0.00583   -0.01871
F00C  4    0.823424    0.710739    0.692865    11.00000    0.06850    0.05145 =
         0.03634   -0.02379   -0.01094   -0.00853
C00D  1    0.488917    0.223005    0.482908    11.00000    0.00684    0.01720 =
         0.01808    0.00333   -0.00075    0.00000
C00E  1    0.494422    0.114677    0.433864    11.00000    0.01130    0.01622 =
         0.01437    0.00244    0.00006    0.00112
C00F  1    0.435451    0.312841    0.517941    11.00000    0.00740    0.01738 =
         0.01805    0.00260   -0.00388    0.00071
C00G  1    0.344475    0.407557    0.545573    11.00000    0.00790    0.01822 =
         0.01724    0.00219   -0.00258   -0.00003
C00H  1    0.919216    0.236066    0.535704    11.00000    0.00851    0.01862 =
         0.01695   -0.00154   -0.00186    0.00350
C00I  1    0.285312    0.495388    0.580101    11.00000    0.00959    0.01724 =
         0.01695    0.00365   -0.00231    0.00034
C00J  1    0.271538    0.588401    0.633333    11.00000    0.01555    0.01788 =
         0.01361    0.00136    0.00187   -0.00139
C00K  1    0.372811    0.066401    0.406308    11.00000    0.01238    0.02480 =
         0.02029    0.00078    0.00047   -0.00031
AFIX  43
H00K  2    0.292076    0.105029    0.419336    11.00000   -1.20000
AFIX   0
C00L  1    0.756023    0.521162    0.620681    11.00000    0.01116    0.02731 =
         0.01726   -0.00415   -0.00358    0.00341
C00M  1    0.614833    0.056995    0.413709    11.00000    0.01182    0.02208 =
         0.01996    0.00298   -0.00179    0.00310
AFIX  43
H00M  2    0.695704    0.088560    0.431878    11.00000   -1.20000
AFIX   0
C00N  1    0.156428    0.673770    0.643784    11.00000    0.01455    0.02626 =
         0.02087   -0.00064    0.00215   -0.00081
AFIX  43
H00N  2    0.082504    0.668301    0.616959    11.00000   -1.20000
AFIX   0
C00O  1    1.028647    0.134652    0.565857    11.00000    0.01208    0.02398 =
         0.02977    0.00231   -0.00420    0.00279
C00P  1    0.373547   -0.038895    0.359684    11.00000    0.02122    0.03087 =
         0.01933   -0.00167   -0.00507   -0.00425
AFIX  43
H00P  2    0.293006   -0.071448    0.341494    11.00000   -1.20000
AFIX   0
C00Q  1    0.381580    0.595935    0.674573    11.00000    0.01772    0.02825 =
         0.01914   -0.00078   -0.00191    0.00059
AFIX  43
H00Q  2    0.457671    0.537853    0.668090    11.00000   -1.20000
AFIX   0
C00R  1    0.614085   -0.047326    0.366626    11.00000    0.01921    0.02967 =
         0.01811    0.00070    0.00293    0.00908
AFIX  43
H00R  2    0.694653   -0.084693    0.352898    11.00000   -1.20000
AFIX   0
C00S  1    0.493982   -0.096360    0.339849    11.00000    0.03038    0.02546 =
         0.01370   -0.00257   -0.00048    0.00332
AFIX  43
H00S  2    0.493928   -0.167636    0.308640    11.00000   -1.20000
AFIX   0
C00T  1    0.153544    0.766768    0.694584    11.00000    0.02369    0.03207 =
         0.02796   -0.00656    0.00994    0.00178
AFIX  43
H00T  2    0.077320    0.824035    0.701720    11.00000   -1.20000
AFIX   0
C00U  1    0.263236    0.774986    0.734732    11.00000    0.03631    0.03481 =
         0.02026   -0.00966    0.00543   -0.00456
AFIX  43
H00U  2    0.260495    0.838146    0.768507    11.00000   -1.20000
AFIX   0
C00V  1    0.377237    0.689370    0.724780    11.00000    0.02736    0.04089 =
         0.01872   -0.00551   -0.00498   -0.00453
AFIX  43
H00V  2    0.450624    0.694938    0.751905    11.00000   -1.20000
AFIX   0
C00W  1    0.789223    0.566083    0.686995    11.00000    0.01877    0.04891 =
         0.01786   -0.00802   -0.00200   -0.00380
HKLF 4

REM  t-2-86-4_a.res in P2(1)/n
REM R1 =  0.0348 for    3537 Fo > 4sig(Fo)  and  0.0369 for all    3743 data
REM    289 parameters refined using      0 restraints

END

WGHT      0.0497      1.8692

REM Highest difference peak  0.411,  deepest hole -0.842,  1-sigma level  0.109
Q1    1   0.6704  0.6421  0.7066  11.00000  0.05    0.41
Q2    1   0.9615  0.0257  0.6075  11.00000  0.05    0.38
Q3    1   0.2078 -0.0032  0.4641  11.00000  0.05    0.35
Q4    1   0.9745  0.1800  0.5450  11.00000  0.05    0.32
Q5    1   0.8601  0.5154  0.5684  11.00000  0.05    0.31
;
_shelx_res_checksum                11569
_shelx_hkl_file
;
   0   0   3    3.94    0.47
   0   0   4 2375.23   11.62
   0   0   5    0.56    0.46
   0   0   6  788.43    8.27
   0   0   7    6.47    0.97
   0   0   8   46.48    2.46
   0   0   9    0.57    0.85
   0   0  10  204.72    5.96
   0   0  11    1.43    1.02
   0   0  12  645.89   12.03
   0   0  13   -0.74    0.96
   0   0  14  279.90    8.99
   0   0  15    2.37    1.52
   0   0  16  212.76    8.77
   0   0 -16  221.55    9.14
   0   0  17    0.57    1.32
   0   0 -17    0.09    0.48
   0   0  18   73.63    5.62
   0   0 -18   81.39    5.93
   0   0 -19   -2.37    1.62
   0   0 -20  121.28    7.36
   0   0 -21    2.40    1.42
   0   0  21    3.92    1.93
   0   0  22 1168.90   22.47
   0   0 -22 1127.92   21.13
   0   0  23    0.69    2.15
   0   0 -23   -1.40    1.24
   0   0 -24  687.11   14.26
   0   0  24  678.30   15.07
   0   0 -25    1.61    0.87
   0   0 -25    3.17    1.67
   0   0 -26  572.29   11.77
   0   0  26  568.17   11.23
   0   0 -27    1.17    0.78
   0  -1   0    0.76    0.18
   0  -1   1 2451.15    9.02
   0  -1   2  246.93    3.36
   0  -1   3  388.07    4.81
   0   1   3  413.25    3.89
   0  -1   4 7541.27   23.27
   0  -1   5 6572.21   23.79
   0   1   5 6411.69   20.86
   0   1   6 1068.52    9.45
   0  -1   6 1054.91   10.46
   0   1   7  627.17    7.96
   0  -1   7  615.34    8.71
   0   1   8 6086.47   26.94
   0  -1   8 6245.92   29.70
   0  -1   9 4695.19   27.24
   0   1   9 4684.28   25.48
   0   1  10 2432.71   19.69
   0  -1  10 2230.10   20.23
   0  -1  11  770.98   12.83
   0   1  11  820.07   12.24
   0  -1  12   78.36    4.50
   0   1  12   75.67    4.06
   0   1  13  153.59    6.09
   0  -1  13  176.08    6.99
   0   1  14  426.12   10.66
   0  -1  14  405.95   11.32
   0   1 -15  466.88   12.94
   0   1  15  466.09   11.79
   0   1 -16 1041.97   20.29
   0  -1 -16 1081.98   19.76
   0  -1  16 1039.48   20.11
   0   1  16 1016.65   18.24
   0  -1  17  695.13   17.09
   0  -1 -17  703.99   16.37
   0   1 -17  720.51   17.31
   0   1  18  723.96   18.70
   0   1 -18  674.23   17.35
   0  -1 -18  688.91   16.58
   0  -1  18  717.65   18.02
   0   1 -19  438.46   14.19
   0  -1 -19  446.34   13.45
   0   1  19  482.78   15.32
   0   1 -20    8.35    2.50
   0   1  20    9.14    2.80
   0   1 -21  188.26    9.17
   0   1  21  213.79   10.00
   0   1 -22  184.40    8.86
   0   1  22  198.58    9.39
   0  -1  23  520.58   14.20
   0   1  23  546.14   14.69
   0   1 -23  502.20   13.80
   0   1  24    1.99    1.81
   0  -1  24    3.67    1.92
   0   1 -24    2.30    1.55
   0   1 -25  248.95    8.21
   0   1 -25  259.73    8.31
   0  -1 -25  285.27    9.49
   0   1  25  270.97    8.81
   0  -1  25  265.13    8.54
   0  -1 -26  109.79    5.40
   0  -1  26  101.81    4.73
   0   1 -26   96.19    4.51
   0  -1 -27  259.38    6.96
   0  -2   0 1061.60    7.06
   0  -2  -1 1879.54    8.40
   0  -2   1 1887.47   10.34
   0  -2   2    7.00    0.76
   0  -2   3  212.05    4.22
   0  -2   4 1369.95   11.56
   0  -2   5 2505.92   16.77
   0  -2   6    7.21    1.17
   0  -2   7   11.85    1.59
   0  -2   8 1391.19   15.49
   0  -2   9    2.08    1.29
   0  -2  10 3491.05   27.34
   0  -2  11  143.73    5.83
   0  -2  12 3997.57   32.90
   0  -2  13  182.92    7.67
   0   2 -14 4628.88   40.05
   0  -2  14 4466.19   39.64
   0   2 -15    9.26    2.17
   0   2  15   12.75    2.64
   0   2 -16  667.74   16.66
   0  -2  16  673.98   16.91
   0   2  16  652.21   17.03
   0  -2  17   39.38    4.40
   0   2 -17   39.04    4.31
   0   2  17   39.00    4.60
   0   2 -18  387.13   13.23
   0   2  18  382.88   13.72
   0  -2  18  416.17   14.26
   0   2  19   -0.64    1.47
   0   2 -19   -1.36    1.88
   0   2 -20    5.85    2.30
   0   2  20    5.50    2.37
   0   2  21  197.13    9.71
   0   2 -21  175.53    8.89
   0   2  22   34.92    4.31
   0   2 -22   42.45    4.38
   0   2 -23   15.00    3.01
   0   2 -24  123.22    5.76
   0  -2  24  123.86    6.35
   0   2 -24  110.35    5.98
   0  -2 -25   44.32    3.87
   0   2 -25   45.24    3.63
   0  -2  25   37.48    3.29
   0  -2  26    0.35    1.00
   0  -2 -26    1.48    1.11
   0  -3   0    3.16    0.59
   0   3   0   -0.57    0.71
   0   3   1  383.76    7.83
   0  -3  -1  366.74    4.68
   0   3  -1  370.55    7.37
   0  -3   1  373.30    5.56
   0  -3   2  320.99    5.62
   0  -3  -2  337.26    4.08
   0  -3   3  284.28    5.69
   0  -3  -3  284.67    3.44
   0  -3   4 2311.30   17.20
   0  -3   5  756.07   10.38
   0  -3   6  239.06    6.25
   0  -3   7  217.38    6.39
   0  -3   8    6.98    1.51
   0  -3   9 2037.50   21.70
   0  -3  10  204.78    7.31
   0  -3  11  814.19   14.93
   0  -3  12   33.46    3.41
   0   3 -13  507.19   13.47
   0  -3  13  444.39   12.65
   0   3 -14   25.69    3.32
   0  -3  14   26.05    3.53
   0   3  14   19.56    3.28
   0   3  15  537.93   15.81
   0   3 -15  571.45   15.55
   0  -3  15  561.13   15.66
   0   3  16  202.67    9.96
   0  -3  16  216.26   10.16
   0   3 -16  205.46    9.61
   0   3 -17  720.08   18.07
   0   3  17  710.39   19.16
   0   3  18  169.05    9.53
   0   3 -18  179.68    9.32
   0   3 -19  213.40   10.10
   0   3  19  209.40   10.42
   0   3 -20  332.21   12.30
   0   3 -21   21.72    3.57
   0   3 -22  359.28   11.92
   0   3 -23   14.73    2.85
   0   3 -24   21.42    2.88
   0  -3 -24   26.28    3.33
   0  -3  25  174.68    6.18
   0   3 -25  177.35    6.57
   0  -3 -25  189.86    7.16
   0  -3 -26    0.69    0.80
   0  -4   0 2510.78   15.55
   0   4   0 2525.61   23.54
   0  -4  -1   12.83    1.07
   0   4  -1   10.49    2.08
   0   4   1    9.82    2.12
   0  -4   1   12.51    1.30
   0  -4   2  244.17    5.61
   0   4   2  214.09    7.10
   0  -4   3    9.54    1.33
   0   4   3   20.01    2.65
   0  -4   4 1633.94   16.35
   0  -4   5   19.49    2.07
   0  -4   6  259.77    7.37
   0  -4   7  850.87   14.05
   0  -4   8  273.71    8.38
   0  -4   9  563.34   12.49
   0  -4  10  692.49   14.40
   0  -4  11   34.14    3.43
   0  -4  12    8.09    1.98
   0   4 -12   10.75    2.24
   0   4 -13    3.31    1.68
   0  -4  13    2.65    1.62
   0   4 -14  237.87   10.14
   0   4 -14  236.11    9.42
   0  -4  14  237.65   10.36
   0   4 -15    3.21    1.95
   0  -4  15    2.31    1.60
   0   4 -16  200.82    9.76
   0   4 -17   17.78    3.46
   0   4 -18   77.80    6.21
   0   4 -19   43.67    4.80
   0   4 -20  250.23   10.39
   0   4 -21  141.84    7.73
   0  -4 -22  311.79   10.74
   0   4 -22  306.62   10.32
   0  -4 -23    8.21    1.96
   0   4 -23    9.61    2.19
   0  -4 -24  197.15    7.01
   0   4 -24  199.66    7.10
   0  -4  25   17.44    1.87
   0   5   0    0.26    1.95
   0   5   1 1414.03   20.65
   0  -5   2   88.30    3.78
   0   5   2   86.02    5.35
   0   5   3 1166.22   19.02
   0  -5   3 1185.09   14.65
   0   5   4   33.59    3.92
   0  -5   4   26.44    2.36
   0   5   5 1710.05   24.44
   0  -5   5 1730.68   19.84
   0  -5   6  238.88    7.78
   0   5   6  223.48    9.32
   0  -5   7   33.55    3.18
   0  -5   8  146.31    6.63
   0   5  -9   34.83    3.59
   0  -5   9   32.24    3.30
   0   5 -10   59.83    4.77
   0  -5  10   50.76    4.39
   0  -5  11    5.89    1.81
   0   5 -11    4.35    1.67
   0   5 -11    4.50    1.57
   0   5 -12  147.26    7.80
   0  -5  12  144.08    7.88
   0   5 -12  155.28    7.92
   0   5 -13  130.90    7.29
   0  -5  13  124.99    7.63
   0   5 -13  122.87    7.35
   0   5 -14  104.27    6.52
   0   5 -14   98.14    6.84
   0   5 -15   67.26    5.62
   0   5 -15   65.96    5.17
   0   5 -16    3.80    1.23
   0   5 -16    0.94    2.03
   0   5 -17    6.62    2.33
   0   5 -18  110.15    7.10
   0  -5 -19  388.43   11.97
   0   5 -19  487.13   13.94
   0  -5 -20    1.37    1.10
   0   5 -20    3.37    2.19
   0   5 -21  223.65    8.59
   0   5 -22    0.57    1.42
   0   5 -23  127.83    5.52
   0   5 -23  115.42    4.76
   0   6   0  296.29   10.34
   0   6   0  297.72    9.94
   0   6  -1   -0.55    1.09
   0   6  -1    2.84    1.44
   0   6   1   -0.03    1.22
   0   6   2  700.86   15.64
   0   6  -2  660.97   15.07
   0   6  -2  689.06   15.63
   0   6   2  685.91   16.67
   0   6   2  638.17   14.43
   0   6   3  380.21   11.05
   0   6  -3  371.61   11.52
   0   6   3  399.05   12.78
   0   6   3  400.93   11.80
   0   6  -3  392.19   11.76
   0   6  -4  961.75   18.29
   0   6   4  908.62   19.67
   0   6   4  926.93   17.81
   0   6   4  893.48   16.80
   0   6  -4  917.23   18.38
   0   6   5 1108.75   19.45
   0   6   5 1086.94   18.45
   0   6   5 1062.34   21.39
   0   6  -5 1141.10   20.57
   0   6  -5 1152.18   19.92
   0   6  -6  236.54    8.98
   0   6   6  214.14    9.81
   0   6   6  235.82    9.04
   0   6  -6  233.28    9.54
   0   6   6  237.66    8.56
   0   6   7  553.08   15.99
   0   6  -7  598.40   14.00
   0   6   7  570.46   13.14
   0   6   7  612.01   14.34
   0   6  -7  606.20   15.59
   0   6  -8  456.96   11.95
   0   6   8  430.32   14.40
   0   6   8  429.24   11.24
   0   6   8  447.17   12.13
   0   6  -8  468.33   13.77
   0   6   9   67.30    6.14
   0   6  -9   80.13    5.98
   0  -6   9   65.60    5.10
   0   6  10  196.35   10.43
   0   6 -10  202.91    9.36
   0  -6  10  187.64    8.74
   0   6  11    4.66    1.80
   0   6 -11    9.00    2.37
   0  -6  11    6.20    1.72
   0   6 -12   43.97    4.63
   0   6 -13   89.12    6.37
   0   6 -14  574.08   15.19
   0   6 -14  571.10   15.37
   0   6 -15    5.84    1.84
   0   6 -15   -2.22    1.88
   0   6 -16  121.95    6.65
   0   6 -16  121.94    7.02
   0   6 -17  136.47    6.39
   0   6 -17  143.31    7.35
   0   6 -18  125.98    6.74
   0   6 -19   51.61    4.20
   0   6 -20   45.61    3.77
   0   6 -21    0.64    1.28
   0   6 -22    6.84    1.43
   0   7   0   -1.88    1.68
   0   7   0   24.82    3.64
   0   7  -1   25.73    3.58
   0   7   1   22.36    3.25
   0   7  -1   26.06    3.47
   0   7   1   27.49    3.72
   0   7   2   58.82    5.15
   0   7  -2   58.78    5.05
   0   7   2   54.62    4.65
   0   7  -2   54.62    4.99
   0   7  -3   17.87    3.09
   0   7   3   24.70    3.23
   0   7  -3   14.82    2.98
   0   7   3   17.13    3.13
   0   7  -4   34.37    4.13
   0   7   4   29.89    3.85
   0   7   4   34.48    4.59
   0   7   4   37.11    3.85
   0   7  -4   34.50    4.05
   0   7  -5  149.59    7.39
   0   7   5  159.41    7.58
   0   7   5  162.05    8.18
   0   7  -5  166.95    8.29
   0   7   5  168.80    9.54
   0   7  -5  160.30    8.32
   0   7   6   35.86    3.73
   0   7  -6   35.15    4.01
   0   7  -6   37.63    3.81
   0   7   6   32.95    3.91
   0   7  -6   43.37    4.54
   0   7   6   34.08    4.77
   0   7   7  733.65   19.92
   0   7  -7  693.82   16.19
   0   7   7  747.75   16.73
   0   7   7  720.39   15.42
   0   7  -7  723.89   17.82
   0   7  -7  731.53   16.49
   0   7   8   89.56    5.81
   0   7  -8   90.62    6.49
   0   7  -8   90.40    5.74
   0   7   8   87.08    5.38
   0   7   9 1223.92   20.40
   0   7  -9 1208.50   23.24
   0   7  -9 1181.30   19.58
   0   7 -10   29.11    4.09
   0   7 -11  751.46   17.95
   0   7 -12   47.27    4.86
   0   7 -13  902.54   19.03
   0   7 -14    3.66    1.88
   0   7 -15  186.15    7.88
   0   7 -16   66.90    4.44
   0   7 -16   70.47    5.27
   0   7 -17   23.59    3.22
   0   7 -18   65.60    4.55
   0   7 -19   15.19    2.19
   0   7 -20    2.16    1.01
   0   8   0    2.12    2.27
   0   8   0    3.90    2.18
   0   8  -1   12.24    3.13
   0   8  -1   14.90    3.18
   0   8   1   10.36    3.22
   0   8   1   14.40    3.04
   0   8   2   69.84    5.66
   0   8  -2   69.36    5.67
   0   8  -2   72.01    5.92
   0   8   2   70.66    5.90
   0   8   3  127.92    7.25
   0   8   3  125.10    7.50
   0   8  -3  126.75    7.63
   0   8  -3  126.58    7.44
   0   8   4  183.80    8.48
   0   8  -4  179.27    8.90
   0   8  -4  180.93    8.93
   0   8   4  173.55    8.58
   0   8   5  187.76    8.29
   0   8  -5  190.82    8.91
   0   8  -5  196.63    9.34
   0   8   5  187.48    8.68
   0   8   6   56.05    4.90
   0   8  -6   41.47    4.65
   0   8  -6   45.96    4.43
   0   8   6   44.43    4.10
   0   8   7   16.89    2.93
   0   8  -7   19.20    2.87
   0   8  -7   20.57    3.32
   0   8  -7   19.63    2.94
   0   8  -8   16.06    2.66
   0   8  -8   10.76    2.67
   0   8  -9  216.69    9.53
   0   8  -9  211.76    8.95
   0   8 -10  126.23    7.15
   0   8 -10  137.25    7.36
   0   8 -11   14.46    2.73
   0   8 -11   13.01    2.75
   0   8 -12  386.02   11.69
   0   8 -12  392.99   11.79
   0   8 -13  134.08    6.81
   0   8 -13  138.22    6.74
   0   8 -14  257.61    8.44
   0   8 -14  265.07    9.18
   0   8 -15  196.19    7.55
   0   8 -15  192.68    6.68
   0   8 -16  185.44    6.97
   0   8 -16  169.91    5.49
   0   8 -17  140.48    5.61
   0   8 -18   58.80    3.28
   0   9   0   -0.84    2.11
   0   9   0    0.58    2.23
   0   9   1  160.04    8.11
   0   9   1  166.80    8.04
   0   9  -1  169.10    8.40
   0   9  -1  163.15    8.02
   0   9   2   14.99    2.94
   0   9  -2   -0.29    2.01
   0   9  -2   13.11    2.86
   0   9   2    1.53    2.04
   0   9   3   45.87    4.30
   0   9  -3   46.82    4.54
   0   9   4  101.84    5.98
   0   9  -4   91.88    6.15
   0   9  -5    6.94    2.55
   0   9   5    2.17    1.54
   0   9  -6   41.31    4.23
   0   9  -7   11.47    2.69
   0   9  -8   61.32    4.86
   0   9  -9    1.05    1.80
   0   9 -10   19.32    2.81
   0   9 -11    1.38    0.82
   0   9 -11    0.19    1.05
   0   9 -12    2.64    1.02
   0   9 -12    1.80    1.18
   0   9 -13   17.78    2.13
   0   9 -13   15.95    1.97
   0   9 -14  125.67    4.41
   0  10   0  477.65   11.19
   0  10  -1   26.89    3.07
   0  10   1   25.79    2.91
   0  10  -2  169.51    6.88
   0  10   2  173.84    6.66
   0  10  -3    0.58    1.42
   0  10  -4   55.75    3.99
   0  10  -5   40.00    3.42
   0  10  -6    3.88    1.61
   0  10  -7   56.04    3.74
   0  10  -8   32.84    2.79
   0  10  -9   12.48    1.77
   0  10 -10   35.92    2.52
   1   0 -27    6.62    1.25
  -1   0  26    1.28    1.39
   1   0 -25  176.69    6.58
  -1   0  25  181.98    7.52
  -1   0  24    1.34    2.06
   1   0 -24   -1.90    1.33
   1   0 -23   19.71    2.96
  -1   0  23   18.08    3.47
  -1   0  22    1.91    2.11
   1   0 -22   -0.78    1.40
  -1   0  21   57.93    5.59
   1   0 -21   55.28    5.07
   1   0 -20    1.25    1.25
   1   0 -19  446.64   14.33
   1   0 -18    0.36    1.05
  -1   0  18    1.20    1.04
   1   0 -17 1314.04   23.20
  -1   0  17 1259.28   22.35
  -1   0  16    1.55    1.52
   1   0 -16   59.90    4.83
  -1   0  15 3470.98   33.49
  -1   0  14    2.53    1.65
  -1   0  13  369.50    9.87
  -1   0  12    0.97    1.08
  -1   0  11  183.95    6.19
  -1   0  10    4.28    1.30
  -1   0   9 2638.45   20.55
  -1   0   8    8.21    1.33
  -1   0   7  339.84    6.46
  -1   0   6    5.58    0.96
  -1   0   5   41.59    2.00
  -1   0   4    1.44    0.49
  -1   0   3    5.65    0.68
  -1   0   2    1.66    0.37
   1   0  -1  376.72    3.76
   1   0   0    4.73    0.43
   1   0   1  301.65    3.56
   1   0   2    3.87    0.47
   1   0   3 1119.74    7.63
   1   0   4    4.38    0.62
   1   0   5 1979.52   12.31
   1   0   6    2.13    0.62
   1   0   7  598.33    7.96
   1   0   8    5.56    1.06
   1   0   9  215.96    5.71
   1   0  10    0.73    0.95
   1   0  11 2948.53   23.48
   1   0  12    0.13    0.89
   1   0  13   20.20    2.40
   1   0  14    0.64    1.24
   1   0  15  301.15    9.96
   1   0  16    0.80    1.34
  -1   0 -16   -0.13    0.74
   1   0  17  384.32   12.28
  -1   0 -17  395.43   12.62
  -1   0 -18    2.52    1.48
  -1   0 -19  244.76   10.24
   1   0  20    2.42    1.27
  -1   0 -20    2.06    1.69
   1   0  21  101.20    6.62
  -1   0 -21  107.20    6.65
  -1   0 -22    0.64    1.49
   1   0  22    4.27    1.49
  -1   0 -23  299.76   10.01
   1   0  23  305.89   10.32
   1   0  24    4.60    1.71
  -1   0 -24    0.35    1.56
  -1   0 -25    1.40    1.46
   1   0  25    2.02    1.14
  -1   0 -26   -0.14    0.98
  -1  -1  27    7.26    1.40
   1  -1 -27    7.84    1.50
   1  -1 -26    4.49    1.75
   1   1 -26    3.47    1.24
  -1  -1  26    4.37    1.51
   1   1 -26    5.04    1.35
  -1  -1  25   19.25    2.76
  -1   1  25   17.54    2.78
   1   1 -25   15.65    2.36
  -1  -1  24  252.50    9.54
   1   1 -24  244.08    9.10
  -1   1  24  246.67    9.70
  -1  -1  23   62.75    5.50
  -1   1  23   56.55    5.37
   1   1 -23   52.27    4.79
  -1   1  22  235.49   10.54
   1   1 -22  229.36   10.10
  -1   1  21  170.46    9.24
   1   1 -21  156.95    8.58
  -1   1  20  302.66   12.40
   1  -1 -20  303.96   11.33
   1   1 -20  293.09   11.71
   1  -1 -19  729.97   17.43
  -1   1  19  726.44   19.07
  -1  -1  18    5.52    1.91
   1   1 -18    3.07    1.99
  -1   1  18    8.47    2.42
   1  -1 -17  113.29    6.71
  -1   1  17  125.86    7.81
  -1  -1  17  112.53    7.00
   1   1 -17  105.76    6.89
   1  -1 -16  317.37   10.93
   1   1 -16  330.30   11.66
  -1  -1  16  319.11   11.15
   1   1 -15   53.25    4.61
  -1  -1  15   29.03    3.44
  -1  -1  14 1914.22   24.39
  -1   1  14 1899.25   23.57
  -1   1  13   24.95    2.69
  -1  -1  13   40.24    3.55
  -1  -1  12  516.79   11.27
  -1   1  12  533.10   11.14
  -1   1  11 1412.78   17.02
  -1  -1  11 1388.74   17.39
  -1   1  10  372.60    8.29
  -1  -1  10  359.40    8.40
  -1  -1   9  251.42    6.61
  -1   1   9  264.38    6.58
  -1  -1   8 3380.60   22.43
  -1   1   8 3379.40   21.98
  -1  -1   7  676.66    9.42
  -1   1   7  690.53    9.32
  -1  -1   6  299.32    5.84
  -1   1   6  310.73    5.86
  -1  -1   5  293.62    5.36
   1   1  -4  146.28    2.72
  -1  -1   4  135.80    3.34
   1   1  -3  140.29    2.43
  -1  -1   3  137.06    3.04
   1   1  -2  564.32    4.65
  -1  -1   2  519.06    5.24
  -1  -1   1  668.81    5.15
   1   1  -1  644.46    4.98
   1  -1   0  394.88    3.91
   1   1   0  386.19    4.29
   1   1   0  381.92    4.06
   1  -1   1  718.58    5.02
   1   1   2  380.12    2.44
   1  -1   2  386.54    5.17
   1   1   3   27.53    0.84
   1  -1   3   25.09    1.45
   1   1   4  104.91    1.99
   1  -1   4  113.05    3.21
   1  -1   5   28.70    1.77
   1   1   5   31.79    1.34
   1  -1   6 2178.56   15.74
   1   1   6 2088.02   12.18
   1   1   7  460.57    6.25
   1  -1   7  504.20    8.18
   1   1   8   28.58    1.79
   1  -1   8   27.67    2.18
   1   1   9  389.38    7.10
   1  -1   9  370.80    8.01
   1  -1  10 2068.65   20.28
   1   1  10 2123.73   18.06
   1  -1  11 2139.87   21.94
   1   1  11 2258.63   20.05
   1   1  12  921.66   13.64
   1  -1  12  868.94   14.80
   1  -1  13  562.28   12.61
   1   1  13  597.21   11.71
   1  -1  14  227.02    8.70
   1   1  14  250.35    8.06
  -1   1 -15 1217.42   20.98
   1  -1  15 1136.29   20.32
  -1  -1 -16   26.06    3.02
  -1   1 -16   24.28    3.34
   1   1  17  254.39   10.43
  -1   1 -17  258.33   10.40
  -1  -1 -17  245.57    9.51
   1  -1  17  253.10   10.55
   1  -1  18   93.69    6.77
  -1   1 -18   75.57    5.87
   1   1  18   82.48    6.15
  -1  -1 -18   79.93    5.41
   1   1  19  421.61   13.64
  -1  -1 -19  417.41   12.47
  -1   1 -19  402.92   13.35
   1   1  20  157.99    8.36
  -1   1 -20  138.88    7.93
   1   1  21   41.93    4.33
  -1   1 -21   45.22    4.57
  -1   1 -22   42.43    4.36
   1  -1  22   55.57    4.89
   1   1  22   49.55    4.55
   1  -1  23   61.94    4.83
  -1   1 -23   55.83    4.51
  -1   1 -23   57.57    4.72
   1   1  23   59.28    4.76
  -1   1 -24   42.31    3.83
  -1   1 -24   42.50    3.78
   1  -1  24   46.98    3.93
  -1  -1 -24   51.44    4.55
   1   1  24   46.38    3.80
  -1  -1 -25   56.35    4.30
   1  -1  25   48.25    3.42
  -1   1 -25   45.50    3.44
  -1   1 -26   20.86    2.08
  -1  -1 -26   27.35    2.76
   1  -1  26   22.34    2.13
  -1  -1 -27  109.40    4.28
   1   2 -26   28.61    2.57
   1  -2 -26   26.43    2.77
  -1  -2  26   26.12    2.55
   1   2 -25  327.91    9.40
   1   2 -25  330.11    8.45
  -1  -2  25  328.43    9.51
   1   2 -24   36.09    3.78
  -1  -2  24   38.68    3.97
  -1   2  23   69.59    5.80
   1   2 -23   64.94    5.33
   1   2 -22    7.73    2.50
  -1   2  22    5.76    2.11
  -1   2  21   14.25    3.09
   1   2 -21   11.33    2.76
  -1   2  20   43.40    4.99
   1   2 -20   44.70    4.95
  -1   2  19    1.31    1.83
   1   2 -19    3.85    2.22
   1   2 -18   63.12    5.74
  -1   2  18   70.74    6.15
  -1  -2  17   16.72    2.96
   1   2 -17   13.57    2.79
  -1   2  17   13.62    3.03
  -1  -2  16    9.30    2.21
  -1   2  16    5.39    1.83
   1   2 -16    5.03    1.61
  -1  -2  15   26.42    3.44
  -1   2  15   20.61    3.16
   1   2 -15   22.21    3.15
   1   2 -14    5.10    1.69
  -1   2  14    4.71    1.77
  -1  -2  14    7.54    2.03
  -1  -2  13  274.35    9.16
  -1  -2  12  656.46   13.40
  -1  -2  11    6.38    1.69
  -1  -2  10  626.99   11.80
  -1  -2   9  368.49    8.55
   1   2  -9  376.71    5.95
   1   2  -8  152.76    3.49
  -1  -2   8  174.42    5.54
   1   2  -7 1922.62   11.25
  -1  -2   7 1934.83   16.89
  -1  -2   6  222.32    5.38
   1   2  -6  232.83    3.58
  -1  -2   5 4114.99   20.98
   1   2  -5 3748.97   13.10
   1   2  -4 6917.06   16.55
  -1  -2   4 6963.12   25.11
  -1  -2   3 8628.25   25.67
  -1  -2   2  666.81    6.43
   1   2  -1   83.29    3.02
  -1  -2   1   80.96    2.01
   1  -2   0   68.11    1.84
   1   2   0   65.98    2.58
  -1  -2   0   71.02    1.56
   1  -2   1 2627.87   15.29
  -1   2  -1 2626.26   15.12
   1  -2   2 1582.25    7.45
   1  -2   2 1653.44   12.51
   1  -2   3  309.02    5.72
   1  -2   4 1601.01   13.71
   1  -2   5   46.09    2.56
   1  -2   6  419.61    7.84
   1  -2   7 3854.97   25.22
   1   2   7 3864.70   16.45
   1   2   8  295.85    5.13
   1  -2   8  282.86    7.32
   1   2   9  245.80    5.20
   1  -2   9  218.23    6.74
   1   2  10  319.13    6.39
   1  -2  10  291.07    8.34
   1  -2  11   42.56    3.56
   1  -2  12  387.48   10.67
   1  -2  13    2.66    1.77
  -1   2 -14 1025.44   18.96
   1  -2  14  928.56   18.26
  -1   2 -15  260.61   10.06
   1   2  15  228.97    9.37
   1  -2  15  248.92   10.11
   1   2  16  192.99    8.83
   1  -2  16  202.96    9.56
  -1   2 -16  190.86    8.93
   1  -2  17   52.03    5.13
  -1   2 -17   40.53    4.46
   1   2  17   44.09    4.42
   1   2  18   27.34    3.53
  -1   2 -18   26.73    3.79
   1   2  19  800.30   18.65
  -1   2 -19  797.54   18.68
   1   2  20  167.06    8.66
  -1   2 -20  148.58    8.15
   1   2  21   99.65    6.57
  -1   2 -21   88.88    6.21
   1   2  22   29.59    3.52
  -1   2 -22   26.86    3.23
  -1   2 -22   21.19    3.21
  -1   2 -23   41.24    3.61
  -1  -2 -23   35.04    4.16
  -1   2 -23   29.83    3.60
   1  -2  24   33.72    3.29
  -1   2 -24   33.79    3.37
  -1  -2 -24   40.79    4.22
  -1   2 -24   33.72    2.99
  -1  -2 -25   47.76    3.83
   1  -2  25   41.50    3.07
  -1  -2 -26   29.58    2.75
   1  -3 -26  240.26    6.85
   1   3 -26  245.43    6.72
  -1  -3  26  226.03    6.21
   1   3 -25   61.20    4.04
   1  -3 -25   67.92    4.47
  -1  -3  25   60.91    3.95
   1   3 -24  236.50    8.53
   1   3 -23   68.29    5.22
   1   3 -22  353.54   12.17
   1   3 -21  301.42   11.80
   1   3 -20   28.14    4.15
   1   3 -19   95.35    7.02
  -1   3  19  106.51    7.74
  -1   3  18   25.99    4.25
   1   3 -18   30.17    4.24
  -1   3  17    5.70    2.38
   1   3 -17    2.44    2.01
  -1  -3  16    3.01    1.88
  -1   3  16    3.25    1.45
   1   3 -16    1.24    1.64
   1   3 -15   46.55    4.61
  -1   3  15   41.06    4.61
  -1  -3  15   50.31    4.86
   1   3 -14   97.04    6.38
  -1  -3  14   94.62    6.08
  -1   3  14   84.40    6.28
  -1  -3  13    2.99    1.67
  -1   3  13    6.28    1.91
   1   3 -13    5.18    1.74
  -1  -3  12  119.55    6.28
  -1  -3  11  240.35    8.41
  -1  -3  10   77.42    4.59
  -1  -3   9   51.69    3.56
  -1  -3   8  857.37   13.18
  -1  -3   7 1850.10   18.21
  -1  -3   6  939.58   11.91
  -1  -3   5   19.92    1.79
  -1  -3   4 2098.21   15.95
  -1  -3   3 1306.04   11.56
  -1  -3   2  656.72    7.53
   1   3  -1 1649.92   16.63
  -1   3   1 1568.77   15.46
   1   3   0 2236.17   18.71
  -1  -3   0 2246.53   10.72
   1  -3   0 2267.17   15.63
   1  -3   0 2244.00   11.76
  -1   3   0 2272.71   17.86
   1  -3   1 2218.53   15.98
   1  -3   1 2232.60    9.76
  -1  -3  -1 2240.97    7.70
  -1   3  -1 2260.47   17.77
   1  -3   2  280.10    2.89
   1  -3   2  294.24    6.12
   1  -3   3 1858.14   15.96
   1  -3   4   61.87    3.13
   1  -3   5 2409.62   19.79
   1  -3   6   38.50    2.78
   1  -3   7    4.31    1.34
   1  -3   8   57.72    3.71
   1  -3   9  351.82    9.32
   1  -3  10    8.32    1.92
   1  -3  11  162.31    7.18
   1  -3  12 1460.36   22.34
   1  -3  13    4.07    2.01
  -1   3 -13    6.13    1.63
  -1   3 -14   70.01    5.42
   1  -3  14   76.64    5.80
   1   3  14   67.61    5.33
   1   3  15  200.49    9.23
   1  -3  15  205.24    9.68
  -1   3 -15  196.71    9.12
   1   3  16    9.30    2.30
   1  -3  16    5.11    2.21
  -1   3 -16    4.53    2.08
   1   3  17   11.55    2.68
  -1   3 -17   14.31    3.02
  -1   3 -18   47.42    4.90
  -1   3 -19    3.57    2.19
  -1   3 -20  153.62    8.25
  -1   3 -21  227.26    9.66
  -1  -3 -22   69.40    5.61
  -1   3 -22   57.16    4.91
  -1  -3 -23  312.06   10.70
  -1   3 -23  275.87    9.47
   1  -3  24  178.81    6.67
  -1  -3 -24  184.29    7.67
  -1   3 -24  176.45    6.97
  -1  -3 -25  235.43    7.70
   1  -3  25  209.01    6.08
   1   4 -25   63.85    3.68
  -1  -4  25   59.55    3.41
   1   4 -24   77.17    4.62
   1  -4 -24   74.19    4.29
   1  -4 -23   16.70    2.41
   1   4 -23   12.39    2.37
   1   4 -22  336.70   11.10
   1   4 -21   85.89    6.17
   1   4 -20   93.37    6.71
   1   4 -19  372.18   13.32
   1   4 -18  194.78    8.62
   1   4 -18  193.19    9.74
   1   4 -17  607.20   17.19
   1   4 -16   18.33    3.36
  -1  -4  15  929.69   20.78
   1   4 -15  869.93   19.99
   1   4 -14  423.79   13.62
  -1  -4  14  405.75   13.23
  -1  -4  13  679.81   16.56
   1   4 -13  691.06   16.83
  -1  -4  12   43.53    4.22
   1   4 -12   48.44    4.46
  -1  -4  11  153.62    7.22
  -1  -4  10  960.10   17.21
  -1  -4   9  149.36    6.50
  -1  -4   8 1401.10   18.69
  -1  -4   7  861.18   13.86
  -1  -4   6  233.02    6.82
  -1  -4   5    2.62    0.85
  -1  -4   4  183.00    5.33
  -1  -4   3  451.59    7.68
   1  -4  -3  443.02    7.25
   1  -4  -2   35.07    2.07
  -1  -4   2   40.24    2.17
  -1   4   1  101.50    4.73
   1  -4  -1  105.60    3.08
   1  -4  -1   98.90    3.57
  -1  -4   1  113.88    3.21
  -1   4   0 1048.68   14.63
   1  -4   0 1007.69    8.13
   1  -4   0 1006.57   11.77
   1   4   0 1024.51   15.01
  -1  -4   0 1045.13    8.25
   1  -4   1  211.91    5.64
   1   4   1  219.24    7.13
   1  -4   2 3023.26   21.89
   1   4   2 2934.36   25.71
   1  -4   3   92.92    4.07
   1   4   3   92.57    4.91
   1  -4   4  663.32   11.18
   1   4   4  699.58   13.67
   1  -4   5  147.79    5.59
   1  -4   6  395.92    9.49
   1  -4   7  304.26    8.70
   1  -4   8 1539.77   20.26
   1  -4   9  418.43   11.18
   1  -4  10  237.64    8.93
   1  -4  11  587.88   14.65
  -1   4 -12    2.80    1.31
   1  -4  12   -0.61    1.14
   1  -4  13   51.99    4.81
  -1   4 -13   59.68    4.96
  -1   4 -14   21.81    3.28
   1  -4  14   23.96    3.64
   1  -4  15   13.28    2.92
  -1   4 -15   14.28    2.98
  -1   4 -16   61.46    5.45
  -1   4 -17   58.74    5.50
  -1   4 -18   14.88    3.11
  -1  -4 -19    6.02    2.05
  -1   4 -19    4.39    2.23
  -1   4 -20   25.60    3.69
  -1  -4 -20   16.94    2.96
  -1   4 -21  109.16    6.55
  -1  -4 -21  110.09    6.60
  -1  -4 -22  169.35    7.74
  -1   4 -22  175.63    7.72
  -1   4 -23   12.61    1.70
  -1   4 -23   11.67    2.22
  -1  -4 -23   10.41    2.09
  -1  -4 -24  120.23    5.33
   1   5 -24    5.12    1.21
   1   5 -23   41.35    3.24
   1   5 -22   10.37    2.14
   1   5 -21   39.29    3.99
   1   5 -20  245.10    9.77
   1   5 -19   47.40    4.86
   1   5 -18  243.60    9.43
   1   5 -18  245.65   10.56
   1   5 -17  185.18    8.66
   1   5 -17  187.56    9.49
   1   5 -16  946.98   21.32
   1   5 -16 1016.07   20.84
   1   5 -15   10.90    2.34
   1   5 -15    8.79    2.57
   1   5 -14 1229.71   23.85
   1   5 -14 1245.42   23.91
  -1  -5  13   46.94    4.61
   1   5 -13   42.07    4.58
   1   5 -13   39.62    4.33
   1   5 -12  251.71   10.32
   1   5 -12  250.29   10.71
  -1  -5  12  239.99    9.92
  -1  -5  11  219.77    9.28
   1   5 -11  225.72   10.12
   1   5 -11  228.38    9.55
   1   5 -10  291.62   11.25
  -1  -5  10  282.54   10.05
  -1  -5   9  433.89   11.83
   1   5  -9  454.25   13.57
   1   5  -8  157.09    7.82
  -1  -5   8  150.72    6.71
  -1  -5   7  500.29   11.59
  -1  -5   6   84.86    4.58
  -1   5   6   90.40    5.91
  -1  -5   5  275.43    7.62
  -1   5   5  276.18    9.71
  -1  -5   4  221.97    6.42
  -1   5   4  212.67    8.25
  -1   5   3  368.81   10.45
  -1   5   2  748.58   14.73
  -1   5   1  292.22    9.20
   1  -5   0  587.33    9.57
  -1   5   0  475.86   12.18
   1   5   1    3.47    1.75
   1  -5   1    4.39    0.96
   1  -5   2  100.39    4.46
   1   5   2  101.90    5.77
   1   5   3   53.22    4.26
   1  -5   3   56.60    3.48
   1   5   4   14.87    2.53
   1  -5   4   12.33    1.94
   1   5   5   52.46    4.44
   1  -5   5   56.46    3.89
   1   5   6 1380.50   22.63
   1  -5   6 1375.70   19.46
   1   5   7   41.62    4.28
   1  -5   7   43.02    3.63
   1  -5   8  702.91   15.28
   1  -5   9   97.42    5.98
  -1   5  -9  127.32    6.39
  -1   5 -10 1039.88   18.52
  -1   5 -10 1069.16   18.95
  -1   5 -11  509.00   13.51
  -1   5 -11  501.24   13.06
   1  -5  11  479.12   14.16
   1  -5  12   60.36    5.22
  -1   5 -12   76.99    5.24
  -1   5 -12   69.39    5.32
  -1   5 -13  730.40   17.15
  -1   5 -13  755.86   16.10
   1  -5  13  695.75   18.23
  -1   5 -14  110.38    6.99
  -1   5 -15  507.77   14.86
  -1   5 -16   37.47    4.47
  -1   5 -17   40.51    4.35
  -1  -5 -17   35.93    3.75
  -1   5 -18   70.16    5.46
  -1  -5 -18   51.51    4.48
  -1   5 -19    6.23    2.32
  -1  -5 -19    3.51    1.59
  -1   5 -20   19.80    3.11
  -1  -5 -20   19.40    2.72
  -1   5 -21   30.54    3.03
  -1   5 -21   30.01    3.31
  -1  -5 -21   24.89    2.76
  -1   5 -22   13.28    1.95
  -1   5 -23   32.44    2.40
   1   6 -22    4.12    1.29
   1   6 -21    6.30    1.50
   1   6 -20   37.06    3.42
   1   6 -19  163.01    7.28
   1   6 -18   66.90    5.03
   1   6 -18   65.11    4.59
   1   6 -17  171.21    8.25
   1   6 -17  171.63    7.92
   1   6 -16   21.24    3.22
   1   6 -16   23.14    3.32
   1   6 -15  385.20   12.70
   1   6 -15  367.31   12.90
   1   6 -14  304.53   11.22
   1   6 -14  295.89   11.78
   1   6 -13  426.74   14.30
   1   6 -12 1325.03   25.21
  -1   6  11   41.61    5.03
   1   6 -11   46.19    4.76
  -1   6  10 1154.48   24.93
   1   6 -10 1119.58   22.91
   1   6  -9    2.10    1.86
  -1   6   9    6.69    2.74
  -1   6   8  866.48   16.71
   1   6  -8  856.96   17.21
  -1   6   8  866.22   16.26
   1   6  -8  887.64   19.87
  -1   6   8  871.59   20.24
   1   6  -7    4.35    1.71
  -1   6   7    8.83    2.11
  -1   6   7   10.18    2.58
  -1   6   7    7.39    1.91
   1   6  -7   13.20    2.53
   1   6  -6  807.90   18.36
  -1   6   6  769.44   18.11
   1   6  -6  840.50   17.79
  -1   6   6  800.62   16.18
  -1   6   6  833.91   16.19
  -1   6   5    5.96    2.08
  -1   6   5    6.69    1.77
   1   6  -5   10.06    2.66
  -1   6   5    7.53    1.98
  -1   6   4  655.02   16.24
  -1   6   4  627.38   14.27
   1   6  -4  623.75   15.73
  -1   6   4  656.27   14.56
   1   6  -3  171.20    8.25
  -1   6   3  183.55    7.70
  -1   6   3  185.83    7.89
  -1   6   3  173.65    8.31
  -1   6   2   70.95    4.77
  -1   6   2   73.88    5.07
   1   6  -2   74.74    5.41
  -1   6   2   69.95    5.39
  -1   6   1  803.05   16.19
   1   6  -1  785.57   16.94
  -1   6   1  780.80   15.71
   1   6   0  343.29   11.19
  -1   6   0  352.15   10.54
   1   6   1  717.62   15.60
  -1   6  -1  748.91   15.68
  -1   6  -1  741.37   15.37
   1   6   2   45.51    4.78
  -1   6  -2   58.80    4.41
   1   6   2   52.50    4.30
  -1   6  -2   55.00    4.38
  -1   6  -3   74.21    5.11
   1   6   3   62.97    5.27
   1   6   3   70.73    4.86
  -1   6  -3   66.62    4.63
  -1   6  -3   73.22    5.04
  -1   6  -4    2.59    1.41
   1   6   4    1.78    1.77
  -1   6  -4   -0.08    1.20
   1   6   4    4.22    1.67
  -1   6  -4    4.10    1.63
  -1   6  -5   -2.74    1.69
  -1   6  -5    3.46    1.67
  -1   6  -5   -0.86    1.09
   1   6   5    4.28    1.65
   1   6   5    2.56    1.65
   1  -6   6   57.98    4.40
   1   6   6   55.32    4.84
  -1   6  -6   58.22    4.29
   1   6   6   50.64    4.99
  -1   6  -6   57.42    4.55
   1   6   7  149.09    8.27
  -1   6  -7  162.52    7.03
   1   6   7  160.30    7.66
   1  -6   7  162.21    7.59
  -1   6  -7  165.15    7.77
   1   6   8    0.59    1.32
   1   6   8    4.36    2.03
   1  -6   8    4.70    1.72
  -1   6  -8    1.77    1.04
  -1   6  -8    6.29    1.67
   1   6   9  121.20    7.76
  -1   6  -9  142.17    7.42
   1  -6   9  121.83    7.02
   1  -6  10  164.46    8.47
   1   6  10  190.76   10.05
  -1   6 -10  196.77    8.70
  -1   6 -11   48.70    4.34
   1   6  11   60.51    5.93
  -1   6 -12   19.62    2.79
  -1   6 -13    2.24    1.84
  -1   6 -13    5.14    1.68
  -1   6 -14  166.02    7.50
  -1   6 -14  165.10    8.06
  -1   6 -15    0.70    1.50
  -1   6 -16  582.06   14.78
  -1   6 -17    8.63    2.06
  -1   6 -18  145.81    7.01
  -1   6 -19   14.19    2.46
  -1   6 -20   56.41    3.93
  -1   6 -21    5.31    1.49
  -1   6 -22   15.52    1.63
   1   7 -20    5.24    1.45
   1   7 -19    5.05    1.71
   1   7 -18   89.52    4.40
   1   7 -18   91.88    5.34
   1   7 -17  376.38   10.17
   1   7 -16    3.51    1.64
   1   7 -15  162.80    8.00
   1   7 -14   70.86    5.61
   1   7 -13   32.11    3.95
   1   7 -12  112.07    7.47
   1   7 -11  213.76   10.20
   1   7 -10   45.21    5.13
   1   7  -9  787.60   16.71
   1   7  -9  792.33   19.63
   1   7  -8   42.31    4.17
   1   7  -8   43.22    4.64
  -1   7   7  697.52   15.69
   1   7  -7  700.35   16.82
  -1   7   7  692.61   15.74
   1   7  -7  695.61   18.15
  -1   7   6  595.24   14.70
   1   7  -6  596.33   15.96
   1   7  -6  623.15   16.95
  -1   7   6  615.76   14.96
  -1   7   5  302.64   10.57
  -1   7   5  335.59   12.97
  -1   7   5  317.21   10.80
   1   7  -5  318.38   11.93
   1   7  -5  321.82   12.15
  -1   7   4  578.72   14.88
  -1   7   4  620.07   18.27
  -1   7   4  593.72   14.89
   1   7  -4  583.83   16.23
   1   7  -4  588.74   16.42
   1   7  -3  120.88    7.47
   1   7  -3  122.49    7.69
  -1   7   3  127.73    7.05
  -1   7   3  125.28    7.11
  -1   7   2  590.44   14.84
   1   7  -2  612.52   16.90
   1   7  -2  574.38   15.78
  -1   7   2  605.04   15.32
   1   7  -1   51.02    4.71
   1   7  -1   52.80    5.18
  -1   7   1   51.30    4.70
  -1   7   1   50.37    4.57
   1   7   0  192.28    9.54
  -1   7   0  190.01    8.77
   1   7   0  181.37    8.64
  -1   7   0  184.39    8.33
   1   7   1   48.15    4.54
  -1   7  -1   54.78    4.84
  -1   7  -1   58.67    4.84
   1   7   1   45.00    4.78
  -1   7  -2    3.49    1.62
  -1   7  -2    3.57    1.76
  -1   7  -3   39.74    4.01
  -1   7  -3   41.50    3.85
   1   7   3   37.50    4.40
   1   7   3   37.00    3.82
  -1   7  -3   36.70    4.03
   1   7   4  120.42    6.65
   1   7   4  122.61    7.54
  -1   7  -4  119.96    6.85
  -1   7  -4  126.76    7.21
  -1   7  -4  124.25    6.62
  -1   7  -5   26.74    3.47
  -1   7  -5   29.37    3.48
   1   7   5   28.02    3.95
  -1   7  -5   31.05    3.51
   1   7   5   31.76    4.55
   1   7   5   35.94    3.56
  -1   7  -6   10.62    2.42
   1   7   6   10.80    2.69
  -1   7  -6    8.22    2.24
   1   7   6   12.56    2.35
   1   7   6    7.09    2.41
  -1   7  -6    9.79    2.35
   1   7   7   44.30    4.67
  -1   7  -7   39.55    4.20
  -1   7  -7   37.64    3.90
  -1   7  -8   66.33    5.31
  -1   7  -8   67.01    5.34
   1   7   8   67.13    5.33
  -1   7  -9  217.92    9.51
  -1   7  -9  197.64    9.04
   1   7   9  225.11    9.17
  -1   7 -10    1.76    1.52
  -1   7 -10    2.52    1.93
  -1   7 -11  363.90   11.89
  -1   7 -11  342.98   11.88
  -1   7 -12  327.94   10.95
  -1   7 -12  312.79   11.44
  -1   7 -13  177.73    8.62
  -1   7 -13  180.46    7.92
  -1   7 -14   32.26    3.30
  -1   7 -14   29.58    3.91
  -1   7 -15  263.31   10.05
  -1   7 -15  216.79    7.57
  -1   7 -16    9.58    2.60
  -1   7 -17   95.81    5.69
  -1   7 -18   99.10    5.30
  -1   7 -19   26.19    2.68
  -1   7 -20  200.66    6.02
   1   8 -17   21.75    1.99
   1   8 -17   22.35    2.42
   1   8 -16   44.94    3.23
   1   8 -16   39.62    3.39
   1   8 -15   28.81    3.12
   1   8 -15   32.00    3.19
   1   8 -14   59.66    4.64
   1   8 -14   57.05    4.39
   1   8 -13   12.04    2.73
   1   8 -13   12.10    2.32
   1   8 -12    6.06    2.09
   1   8 -12   -1.22    1.93
   1   8 -11    8.36    2.22
   1   8 -11    6.63    2.64
   1   8 -10   47.53    4.39
   1   8 -10   40.55    4.53
   1   8  -9    3.64    1.79
   1   8  -9    2.23    1.24
   1   8  -9    2.28    2.30
   1   8  -8   41.47    3.97
   1   8  -8   44.25    4.85
   1   8  -7   99.93    7.02
   1   8  -7   99.59    6.39
  -1   8   6   11.08    2.49
   1   8  -6    9.37    2.99
   1   8  -6    8.17    2.42
   1   8  -5  430.92   13.83
   1   8  -5  406.17   13.59
  -1   8   5  423.09   12.60
  -1   8   4   88.26    6.03
   1   8  -4   87.42    6.62
   1   8  -4   90.53    6.68
  -1   8   3  461.76   13.51
   1   8  -3  483.76   15.05
  -1   8   3  475.33   13.61
   1   8  -3  446.13   14.12
   1   8  -2   94.71    6.77
  -1   8   2   98.95    6.45
  -1   8   2   91.52    6.34
   1   8  -2   97.53    7.11
  -1   8   1  618.44   15.88
   1   8  -1  618.90   17.32
   1   8  -1  592.01   16.01
  -1   8   1  622.69   15.75
   1   8   0  290.34   11.89
  -1   8   0  302.99   11.04
   1   8   0  286.92   11.11
  -1   8   0  298.51   11.16
  -1   8  -1  300.77   11.20
   1   8   1  281.12   11.63
   1   8   1  280.93   10.81
  -1   8  -1  277.11   10.59
  -1   8  -2  770.39   17.74
   1   8   2  762.31   17.36
   1   8   2  718.28   18.24
  -1   8  -2  751.08   17.27
  -1   8  -3   28.23    3.79
   1   8   3   30.31    3.69
  -1   8  -3   29.01    3.95
   1   8   3   24.69    3.92
   1   8   4  576.38   14.47
   1   8   4  543.27   15.45
  -1   8  -4  556.51   14.85
  -1   8  -5   29.45    3.77
  -1   8  -5   29.56    3.43
   1   8   5   40.95    4.40
   1   8   5   32.34    3.56
   1   8   6  644.11   16.25
  -1   8  -6  686.05   15.61
  -1   8  -6  666.87   16.17
   1   8   6  698.45   14.79
  -1   8  -7  130.28    7.25
  -1   8  -7  130.08    6.99
   1   8   7  127.53    7.17
  -1   8  -8  542.72   14.32
   1   8   8  543.45   14.18
  -1   8  -8  534.17   13.95
  -1   8  -9   12.47    2.75
  -1   8  -9    9.45    2.31
   1   8   9    7.10    2.19
  -1   8 -10  230.75    9.16
  -1   8 -10  216.40    8.87
  -1   8 -11   14.40    2.68
  -1   8 -11   14.38    2.75
  -1   8 -12   12.75    2.56
  -1   8 -12   11.93    2.39
  -1   8 -13   10.66    2.07
  -1   8 -13   10.62    2.47
  -1   8 -14    2.96    1.27
  -1   8 -14    3.41    1.82
  -1   8 -15    8.54    2.03
  -1   8 -16   52.73    3.75
  -1   8 -17    1.24    0.89
  -1   8 -18  116.74    4.37
   1   9 -14   93.83    4.21
   1   9 -13    7.56    1.66
   1   9 -12   83.07    4.78
   1   9 -11   84.29    5.10
   1   9 -10    8.58    2.35
   1   9  -9    8.81    2.29
   1   9  -8   15.11    2.93
   1   9  -7    1.42    2.16
   1   9  -6    0.69    1.42
   1   9  -6    1.24    2.18
   1   9  -5   13.96    2.74
   1   9  -5   17.29    3.22
  -1   9   4   22.69    3.14
   1   9  -4   27.97    3.78
   1   9  -4   22.11    3.38
   1   9  -3   24.55    3.62
   1   9  -3   28.15    3.83
  -1   9   3   30.66    3.69
   1   9  -2   34.51    4.31
  -1   9   2   37.14    4.08
   1   9  -2   38.22    4.36
  -1   9   1  342.51   11.06
   1   9  -1  334.72   11.43
   1   9  -1  314.09   11.65
  -1   9   0   63.82    5.18
   1   9   0   63.93    5.25
   1   9   0   55.64    5.23
  -1   9  -1  543.02   13.90
   1   9   1  519.82   14.81
   1   9   1  551.70   14.10
   1   9   2   10.80    3.15
   1   9   2    3.13    2.09
  -1   9  -2    3.90    2.86
   1   9   3  485.36   13.85
  -1   9  -3  509.03   13.41
   1   9   4   32.84    3.44
  -1   9  -4   30.34    3.81
   1   9   4   31.39    3.78
   1   9   5  533.88   12.28
  -1   9  -5  497.63   12.98
  -1   9  -6  143.97    7.09
   1   9   6  136.64    6.85
  -1   9  -7  644.01   14.30
  -1   9  -8  130.69    5.87
  -1   9  -8  128.49    6.37
  -1   9  -9  193.90    7.04
  -1   9  -9  195.28    7.48
  -1   9 -10  172.08    6.75
  -1   9 -10  147.32    6.01
  -1   9 -11    4.23    1.38
  -1   9 -11    2.83    1.23
  -1   9 -12   24.72    2.37
  -1   9 -12   21.58    2.33
  -1   9 -13   14.27    1.72
  -1   9 -13   13.14    1.72
  -1   9 -14    0.21    0.59
   1  10 -10  116.79    4.57
   1  10  -9   36.03    2.86
   1  10  -8  405.27    9.48
   1  10  -7   26.67    2.83
   1  10  -6  241.38    7.85
   1  10  -5  241.83    7.93
   1  10  -4   28.50    3.06
   1  10  -3  157.47    6.58
   1  10  -2    1.29    1.51
   1  10  -1  105.17    5.36
  -1  10   0  111.80    5.46
   1  10   0  118.19    5.60
  -1  10  -1   70.17    4.34
   1  10   1   67.93    4.20
   1  10   2    6.48    1.44
  -1  10  -2    2.67    1.59
  -1  10  -3    5.98    1.82
  -1  10  -4    1.63    1.41
  -1  10  -5   -0.02    1.25
  -1  10  -6    6.51    1.64
  -1  10  -7   41.97    3.09
  -1  10  -8  136.57    5.09
  -1  10  -9  121.16    4.45
  -2   0  26  228.63    7.66
  -2   0  25    0.40    1.74
   2   0 -25   -0.45    1.19
   2   0 -24  109.18    5.91
  -2   0  24  108.94    6.62
  -2   0  23    2.14    2.53
   2   0 -23    0.62    1.57
   2   0 -22  421.59   13.39
  -2   0  22  439.69   14.39
   2   0 -21    5.92    1.73
  -2   0  21    1.72    2.16
   2   0 -20  141.59    8.15
  -2   0  20  150.21    8.88
   2   0 -19    0.56    1.23
   2   0 -18  399.29   12.32
   2   0 -18  401.22   13.60
   2   0 -17    3.90    1.68
   2   0 -16 1137.20   22.05
   2   0 -15    0.06    1.22
  -2   0  14  374.40   10.99
  -2   0  13   -1.58    1.47
  -2   0  12    6.10    1.80
  -2   0  11   14.89    2.05
  -2   0  10  311.81    8.07
  -2   0   9   10.01    1.63
  -2   0   8  203.83    5.90
  -2   0   7    3.88    1.11
  -2   0   6  175.74    4.90
   2   0  -5    5.54    0.87
   2   0  -4  677.38    7.81
   2   0  -3    0.86    0.50
   2   0  -2 1390.50   10.39
   2   0  -1    1.72    0.56
   2   0   0 1546.44   10.71
   2   0   1   25.00    1.46
   2   0   2   91.01    2.84
   2   0   3    0.55    0.56
   2   0   4 2591.70   15.60
   2   0   5    1.96    0.66
   2   0   6   10.87    1.25
   2   0   7    0.75    0.67
   2   0   8 3165.14   21.59
   2   0   9    6.60    1.37
   2   0  10 3314.22   25.04
   2   0  11    1.74    1.24
   2   0  12   10.71    1.77
   2   0  13   12.58    2.05
   2   0  14   99.79    5.60
  -2   0 -15    4.86    1.45
   2   0  15    6.39    1.63
   2   0  16  266.16   10.00
  -2   0 -16  255.08    9.78
  -2   0 -17    5.86    1.88
  -2   0 -18  108.40    6.67
   2   0  19   -1.38    0.99
  -2   0 -19    0.34    0.68
  -2   0 -20  133.42    7.35
   2   0  20  132.51    7.18
   2   0  21    3.11    1.23
  -2   0 -21    2.58    1.63
  -2   0 -21    2.68    1.80
  -2   0 -22 1243.71   20.82
   2   0  22 1258.20   20.09
  -2   0 -23    1.49    1.71
  -2   0 -24  168.95    7.20
  -2   0 -25    0.63    1.22
  -2   0 -26  364.53    8.20
   2  -1 -27   15.18    1.87
  -2  -1  27   11.96    1.60
   2   1 -26   69.77    3.78
  -2  -1  26   76.49    4.35
   2   1 -25   73.45    4.60
  -2   1  25   81.40    5.27
  -2  -1  25   78.16    5.00
   2   1 -24  223.74    8.81
  -2  -1  24  240.93    9.38
  -2   1  24  235.80    9.54
  -2   1  23   16.82    3.58
   2   1 -23   16.12    2.91
  -2  -1  23   17.88    3.49
   2   1 -22  118.89    7.38
  -2  -1  22  117.12    7.78
  -2   1  22  120.38    7.76
  -2   1  21    1.42    2.54
   2   1 -21    5.03    2.07
   2  -1 -21    0.51    0.88
  -2   1  20   33.37    4.65
   2   1 -20   40.49    4.68
   2  -1 -20   38.82    4.15
   2  -1 -19   18.11    2.89
  -2   1  19   13.73    3.16
   2   1 -19   12.94    3.03
   2   1 -18    1.57    1.18
   2  -1 -18    0.19    0.30
  -2   1  18    0.81    1.62
  -2  -1  17  577.88   15.75
  -2   1  17  597.58   16.74
   2  -1 -17  594.95   15.94
   2   1 -17  575.67   16.30
  -2   1  16   45.38    4.65
   2   1 -16   42.55    4.54
  -2  -1  16   40.41    4.31
   2  -1 -16   42.31    4.36
   2   1 -15  815.33   14.87
   2   1 -15  856.73   18.92
   2   1 -14  531.04   11.53
  -2  -1  14  484.17   12.58
   2   1 -13  754.83   13.03
  -2  -1  13  705.63   14.29
  -2  -1  12  504.55   11.54
  -2  -1  11  135.40    5.72
  -2  -1  10  494.33   10.27
   2   1  -9   22.64    1.86
  -2  -1   9   22.89    2.34
  -2  -1   8   84.31    3.85
   2   1  -8   75.35    3.08
  -2  -1   7  156.66    4.88
   2   1  -7  153.74    4.07
   2   1  -6   90.54    2.98
  -2  -1   6   96.16    3.63
   2   1  -5  103.91    3.02
  -2  -1   5   99.04    3.44
   2   1  -4  909.85    8.62
  -2  -1   4  880.67    9.42
   2  -1  -3  110.88    3.24
   2   1  -3  116.06    3.04
   2   1  -2  167.05    3.60
   2  -1  -2  148.58    3.57
   2  -1  -1 7334.62   24.21
   2   1  -1 7463.21   23.87
   2  -1   0 2497.27   13.53
   2   1   0 2541.12   14.66
   2   1   1 2704.87   11.68
   2   1   1 2655.54   15.50
   2   1   2 1758.21   12.89
   2  -1   2 1739.79   11.62
   2  -1   3   22.66    1.42
   2  -1   4  458.74    7.48
   2   1   4  417.08    5.12
   2   1   5   83.50    2.44
   2  -1   5   89.04    3.48
   2   1   6  292.17    4.91
   2  -1   6  314.57    6.81
   2  -1   7  319.14    7.23
   2   1   7  290.29    5.33
   2   1   8  659.49    8.80
   2  -1   8  678.86   10.92
   2   1   9 1859.88   15.93
   2  -1   9 1812.27   19.00
   2   1  10  153.87    4.95
   2  -1  10  145.82    5.75
   2  -1  11  267.37    8.12
   2   1  11  285.03    7.15
   2  -1  12  435.16   11.12
   2   1  12  451.76    9.66
   2  -1  13  660.60   14.51
   2   1  13  684.87   12.67
   2  -1  14  494.21   12.93
  -2   1 -14  538.23   13.56
  -2   1 -15  526.77   13.94
   2  -1  15  489.93   13.61
   2   1  16   45.66    4.08
  -2  -1 -16   50.33    4.15
  -2   1 -16   45.07    4.33
   2  -1  16   46.42    4.53
   2   1  17  283.60   10.18
  -2   1 -17  286.35   10.90
  -2  -1 -17  285.46    9.96
   2  -1  17  286.67   11.40
   2   1  18  307.56   10.74
  -2  -1 -18  288.85   10.09
   2  -1  18  302.49   12.03
  -2   1 -18  270.38   10.74
   2   1  19  136.37    7.23
  -2   1 -19  135.72    7.62
   2   1  20    1.06    1.06
  -2   1 -20    3.13    1.60
  -2  -1 -21   24.87    3.86
  -2   1 -21   25.92    3.45
  -2   1 -21   28.20    3.53
   2  -1  22  247.67    9.09
  -2  -1 -22  249.54   10.25
  -2   1 -22  234.66    9.19
  -2   1 -22  240.31    9.50
   2  -1  23  220.68    7.95
  -2   1 -23  208.73    8.19
  -2  -1 -23  227.23    9.27
  -2  -1 -24  130.71    6.60
  -2   1 -24  116.28    5.61
  -2   1 -25  109.77    4.87
  -2  -1 -25  126.94    5.85
  -2  -1 -26  214.38    6.63
  -2  -2  26  174.85    6.08
   2   2 -26  178.73    6.03
  -2  -2  25   48.27    3.88
   2   2 -25   46.52    3.78
  -2  -2  24   22.82    3.33
   2   2 -24   18.57    2.91
   2   2 -23   20.39    3.25
  -2   2  23   18.70    3.56
   2   2 -22   23.60    3.84
  -2   2  22   23.29    4.00
   2   2 -21  140.95    8.27
  -2   2  21  157.35    9.12
   2   2 -20  304.33   12.31
  -2   2  20  318.61   12.87
  -2   2  19   25.59    4.21
   2   2 -19   19.85    3.42
   2   2 -18   55.62    5.47
  -2   2  18   50.08    5.29
   2   2 -17   23.89    3.65
  -2  -2  17   25.70    3.52
  -2   2  17   23.02    3.57
  -2   2  16   16.61    3.08
   2   2 -16   19.23    2.99
  -2  -2  16   18.02    3.05
  -2   2  15  226.46    9.91
   2   2 -15  237.07   10.36
  -2  -2  15  228.51    9.46
  -2   2  14  165.33    8.20
   2   2 -14  160.86    8.27
  -2  -2  14  155.66    7.48
  -2  -2  13  139.23    6.70
  -2  -2  12   32.19    3.28
   2   2 -11    0.19    0.42
  -2  -2  11    7.04    1.65
   2   2 -10  541.04    8.30
  -2  -2  10  540.76   11.25
   2   2  -9   32.49    2.00
  -2  -2   9   31.73    2.80
   2   2  -8 3593.09   19.55
  -2  -2   8 3526.82   25.52
   2   2  -7  816.84    8.91
  -2  -2   7  804.06   11.53
  -2  -2   6 2044.62   17.22
   2   2  -6 2038.11   13.55
  -2  -2   5  174.49    4.75
   2   2  -5  178.25    3.93
  -2  -2   4 1324.05   12.06
   2   2  -4 1387.18   10.84
  -2  -2   3  212.31    4.49
   2   2  -3  203.36    4.18
  -2  -2   2 4702.52   19.11
   2  -2  -2 4693.46   21.37
   2  -2  -1  120.47    3.26
   2   2  -1  104.29    3.04
   2  -2   0 1648.95   11.36
   2   2   0 1620.99   12.89
   2   2   1  454.60    6.74
  -2   2  -1  443.27    6.28
   2  -2   2   59.55    2.12
   2  -2   3    6.61    1.24
   2  -2   3    3.57    0.62
   2  -2   4   39.35    1.85
   2  -2   4   43.43    2.67
   2  -2   5  248.52    6.47
   2   2   5  234.36    2.32
   2   2   6   60.77    1.59
   2  -2   6   65.83    3.60
   2  -2   7   32.43    2.79
   2   2   7   36.83    1.51
   2  -2   8 1365.46   17.18
   2  -2   9    7.22    1.82
   2  -2  10 1427.48   19.36
   2  -2  11  280.01    8.99
   2  -2  12  355.61   10.79
   2  -2  13   84.14    5.65
  -2   2 -14 1823.07   25.57
   2  -2  14 1729.59   26.13
  -2   2 -15   36.99    3.95
   2  -2  15   36.62    4.03
  -2   2 -16  600.15   15.57
   2  -2  16  611.57   16.83
   2  -2  17  381.66   13.82
  -2   2 -17  343.29   12.04
  -2   2 -18 1171.02   22.14
  -2   2 -19    4.73    1.93
  -2   2 -19    8.60    2.67
  -2  -2 -20  201.47    9.83
  -2   2 -20  204.19    9.24
  -2   2 -20  211.76    8.77
  -2  -2 -21   43.72    4.78
  -2   2 -21   37.98    4.08
  -2   2 -21   34.43    3.59
  -2  -2 -22  523.47   14.76
  -2   2 -22  500.62   12.29
  -2   2 -22  479.66   13.16
  -2   2 -23  267.72    9.27
   2  -2  23  268.14    8.55
  -2   2 -23  275.31    8.41
  -2  -2 -23  271.07   10.09
  -2  -2 -24  165.55    7.33
  -2  -2 -25   71.44    4.45
  -2  -2 -26    5.23    1.25
  -2  -3  26    1.45    0.92
   2   3 -26    1.02    0.79
  -2  -3  25   55.51    3.78
   2   3 -25   49.10    3.64
   2   3 -24   58.70    4.39
  -2  -3  24   63.83    4.62
   2   3 -23    5.38    2.05
   2   3 -22   10.99    3.05
   2   3 -21    1.09    2.37
   2   3 -20   35.25    4.67
   2   3 -19  494.13   15.78
  -2   3  19  481.97   16.15
  -2   3  18   13.14    3.40
   2   3 -18   18.49    3.41
  -2   3  17   85.23    6.88
   2   3 -17   74.91    6.29
   2   3 -16    9.74    2.57
  -2   3  16   13.69    2.95
  -2  -3  16   11.68    2.61
  -2  -3  15   56.92    5.04
   2   3 -15   60.31    5.50
  -2   3  15   53.07    5.14
  -2  -3  14   13.82    2.53
  -2   3  14   20.76    3.42
   2   3 -14   20.52    2.99
  -2  -3  13   23.42    3.20
   2   3 -13   21.34    3.15
  -2   3  13   18.76    3.15
  -2  -3  12  980.02   17.79
  -2  -3  11   64.59    4.53
  -2  -3  10  593.33   12.61
  -2  -3   9  920.49   14.85
  -2  -3   8   59.98    3.67
  -2  -3   7  918.22   13.23
  -2  -3   6  386.68    8.09
   2   3  -5  863.66    7.41
  -2  -3   5  917.71   11.68
  -2  -3   4  116.98    3.97
  -2  -3   3 3023.20   18.16
   2  -3  -3 2948.97   19.69
   2  -3  -2    1.54    0.73
  -2  -3   2    0.80    0.53
   2  -3  -1 1482.76   12.24
  -2  -3   1 1494.68   10.40
   2   3   0   41.30    2.63
  -2   3   0   43.80    2.53
   2   3   1 1754.05   16.54
   2  -3   1 1766.80   11.73
   2  -3   2  132.65    4.84
   2  -3   2  134.18    3.15
   2   3   2  123.99    4.59
   2  -3   3  696.48   11.19
   2  -3   3  706.18    7.16
   2  -3   4  245.99    6.90
   2  -3   5  193.14    6.37
   2  -3   6  114.17    5.11
   2  -3   7   21.98    2.50
   2  -3   8  350.17    9.54
   2  -3   9  308.22    9.42
   2  -3  10  517.97   12.73
   2  -3  11  751.01   15.91
   2  -3  12  837.09   17.89
  -2   3 -12  880.22   16.99
   2  -3  13 1628.99   26.19
  -2   3 -13 1678.72   24.43
  -2   3 -14  347.38   11.54
   2  -3  14  356.42   12.79
   2  -3  15  403.02   13.80
  -2   3 -15  384.89   12.54
  -2   3 -16  312.44   11.36
   2  -3  16  345.79   13.24
  -2   3 -17 1110.53   21.65
  -2  -3 -18   36.57    4.40
  -2   3 -18   35.51    4.32
  -2  -3 -19 1018.33   21.57
  -2   3 -19  974.72   20.10
  -2  -3 -20   46.11    4.81
  -2   3 -20   45.46    4.65
  -2   3 -21  237.86    9.55
  -2  -3 -21  252.48   10.39
  -2   3 -22  129.64    6.77
  -2  -3 -22  131.38    7.20
  -2  -3 -23  383.55   11.33
  -2  -3 -24    7.43    1.91
   2  -3  24    8.67    1.53
  -2  -3 -25   61.30    3.75
  -2  -4  25    9.44    1.59
   2   4 -25    9.67    1.58
   2  -4 -24   30.72    2.73
   2   4 -24   37.81    3.33
   2   4 -23   28.94    3.36
   2   4 -22    3.93    2.06
   2   4 -21    4.58    2.34
   2   4 -20   35.20    3.71
   2   4 -20   28.32    4.31
   2   4 -19   18.62    3.74
   2   4 -18  172.61    9.36
   2   4 -17  146.78    8.75
   2   4 -16  384.50   13.71
   2   4 -15  649.25   17.65
  -2  -4  15  653.12   17.29
  -2  -4  14  147.83    8.12
   2   4 -14  149.18    8.50
   2   4 -13 1368.16   24.63
  -2  -4  13 1315.60   23.03
  -2  -4  12  332.17   11.13
   2   4 -12  332.44   11.97
   2   4 -11 2246.76   30.16
  -2  -4  11 2288.41   28.06
  -2  -4  10  191.03    7.84
  -2  -4   9 1977.63   23.80
  -2  -4   8    9.02    2.05
  -2  -4   7 3759.81   29.41
  -2  -4   6   89.46    4.36
  -2  -4   5  276.34    7.06
   2  -4  -4  231.28    6.41
  -2  -4   4  245.56    6.21
  -2   4   3  133.25    5.45
  -2  -4   3  130.32    4.17
   2  -4  -3  130.05    4.45
   2  -4  -2   70.33    3.05
  -2  -4   2   74.43    2.83
  -2   4   2   70.45    3.79
   2  -4  -1  205.88    6.61
   2  -4  -1  199.55    4.73
   2  -4   0  745.72    8.29
   2  -4   0  733.29   12.37
   2   4   0  796.81   13.90
  -2   4   0  778.91   12.25
   2  -4   1   53.66    3.42
   2   4   1   56.29    3.70
   2   4   2  133.92    5.54
   2  -4   2   81.27    4.24
   2   4   3  262.18    7.78
   2  -4   3  255.13    7.60
   2   4   4  847.51   14.52
   2  -4   4  861.68   14.22
   2  -4   5  561.56   11.90
   2   4   5  602.29   12.85
   2  -4   6  573.38   12.36
   2  -4   7  398.88   10.71
   2  -4   8  868.80   16.53
   2  -4   9  522.32   13.34
   2  -4  10  318.39   10.89
   2  -4  11  989.40   20.03
  -2   4 -11 1072.32   18.79
   2  -4  12  404.48   13.38
  -2  -4 -12  378.45   11.59
  -2   4 -12  418.00   12.16
  -2  -4 -13  177.88    8.18
   2  -4  13  196.63    9.64
  -2   4 -13  189.05    8.57
  -2  -4 -14  300.18   10.87
   2  -4  14  323.17   12.71
  -2   4 -14  309.99   11.15
  -2  -4 -15  165.30    8.22
  -2   4 -15  175.94    8.57
  -2  -4 -16  130.05    7.53
  -2   4 -16  136.72    7.75
  -2  -4 -17  261.48   10.61
  -2   4 -17  270.81   10.68
  -2  -4 -18  288.13   11.12
  -2   4 -18  291.59   11.07
  -2  -4 -19    5.76    2.05
  -2   4 -19    3.85    2.17
  -2   4 -20   27.41    3.83
  -2  -4 -20   30.18    3.64
  -2  -4 -21  339.77   11.10
  -2   4 -21  324.92    8.98
  -2   4 -21  352.15   11.05
  -2  -4 -22   91.20    5.46
  -2   4 -22   79.77    4.07
  -2  -4 -23   90.96    4.99
  -2  -4 -24  178.02    6.07
  -2  -5  24   65.14    3.44
   2   5 -23    4.74    1.38
   2   5 -22  138.51    6.39
   2   5 -21  219.91    8.73
   2   5 -20  368.46   11.89
   2   5 -20  375.66   10.59
   2   5 -19  357.60   12.35
   2   5 -19  374.96   11.58
   2   5 -18  100.68    6.97
   2   5 -18  113.57    6.98
   2   5 -17  617.11   17.20
   2   5 -17  646.02   17.34
   2   5 -16  392.57   13.82
   2   5 -16  403.26   14.21
   2   5 -15  560.88   16.44
   2   5 -14  192.78    9.61
  -2  -5  13   38.20    4.12
   2   5 -13   50.29    4.82
  -2  -5  12  429.12   13.24
   2   5 -12  442.50   13.83
   2   5 -11  589.80   15.68
  -2  -5  11  571.22   14.72
  -2  -5  10   74.63    5.21
  -2  -5   9   35.58    3.46
  -2  -5   8  419.23   10.99
  -2  -5   7  607.00   12.46
   2  -5  -7  583.88   12.78
  -2   5   6  135.93    7.01
  -2  -5   6  151.52    5.98
   2  -5  -6  144.03    6.11
   2  -5  -5  661.38   12.12
  -2   5   5  611.54   13.99
  -2   5   4  188.05    7.40
   2  -5  -4  206.45    6.31
  -2   5   3  382.41   10.43
  -2   5   2  232.10    8.16
   2  -5  -2  232.32    7.31
  -2   5   1  196.68    7.28
   2  -5  -1  188.36    6.69
   2  -5   0  224.35    7.38
   2   5   1  215.52    8.65
   2  -5   1  204.17    7.21
   2  -5   2  425.05   10.62
   2   5   2  435.67   11.58
   2  -5   3 2176.55   24.57
   2   5   3 2173.17   26.27
   2   5   4   67.70    4.87
   2  -5   4   68.57    4.60
   2   5   5 1858.70   24.46
   2  -5   5 1847.86   23.89
   2   5   6  274.29    9.87
   2  -5   6  295.61    9.92
   2   5   7 2110.71   28.02
   2  -5   7 2096.95   27.16
   2  -5   8   42.81    4.17
  -2   5  -8   36.99    3.40
   2   5   8   29.06    3.71
   2   5   9 1873.84   27.81
   2  -5   9 1799.38   26.82
  -2   5 -10   47.18    4.05
   2  -5  10   43.62    4.47
  -2   5 -10   54.10    3.96
   2  -5  11  105.73    7.13
  -2   5 -11  107.05    6.15
   2  -5  12  181.09    9.54
  -2   5 -12  187.74    8.34
  -2   5 -13  142.93    7.56
  -2   5 -14   18.91    3.02
  -2  -5 -15    6.60    1.90
  -2   5 -15    7.52    2.43
  -2  -5 -16    4.38    1.66
  -2   5 -16    1.94    1.62
  -2  -5 -17   99.34    6.24
  -2   5 -17  103.93    6.58
  -2  -5 -18   -0.35    1.10
  -2   5 -18   -0.20    1.45
  -2  -5 -19  108.81    6.07
  -2   5 -19  116.20    6.55
  -2   5 -19  114.05    6.04
  -2  -5 -20   15.43    2.26
  -2   5 -20   16.14    2.39
  -2  -5 -21   57.65    3.96
  -2   5 -21   54.17    3.59
  -2  -5 -22    7.94    1.53
  -2   5 -22    2.81    1.08
   2   6 -21  269.99    7.71
   2   6 -20  164.28    5.98
   2   6 -20  163.05    6.73
   2   6 -19  139.58    6.46
   2   6 -19  133.32    6.57
   2   6 -18   34.35    3.78
   2   6 -18   32.91    3.63
   2   6 -17   35.24    3.81
   2   6 -17   36.01    4.22
   2   6 -16    1.08    1.33
   2   6 -16   -0.07    1.43
   2   6 -15    2.58    2.05
   2   6 -15    2.69    2.23
   2   6 -14   16.65    2.98
   2   6 -14   21.34    3.89
   2   6 -13  234.68   11.29
   2   6 -12  128.07    8.43
   2   6 -11  122.09    8.21
  -2   6  10   28.82    4.00
   2   6 -10   32.06    4.43
  -2   6   9   15.88    2.95
   2   6  -9   20.68    3.46
   2   6  -9   15.42    2.45
   2   6  -8   20.80    3.50
  -2   6   8   21.74    3.39
  -2   6   7   19.68    2.90
  -2   6   7   18.12    3.10
   2   6  -6  217.95   10.13
  -2   6   6  227.81    8.72
  -2   6   6  206.04    9.22
  -2   6   5  611.61   15.41
  -2   6   5  636.51   14.55
   2   6  -5  607.72   16.49
  -2   6   4   67.67    4.81
   2   6  -4   58.41    5.36
  -2   6   4   54.57    4.71
  -2   6   4   58.12    4.43
   2   6  -3 1148.26   21.90
  -2   6   3 1196.24   19.43
  -2   6   3 1167.90   19.23
  -2   6   3 1131.56   20.17
  -2   6   2   32.25    3.39
  -2   6   2   35.15    3.60
  -2   6   1 1529.81   21.94
  -2   6   1 1507.91   21.45
  -2   6   0    4.47    1.46
   2   6   0    4.95    1.62
  -2   6   0    8.02    2.15
  -2   6  -1 2192.92   25.69
  -2   6  -1 2169.17   25.43
  -2   6  -1 2194.61   26.38
  -2   6  -2  319.73   10.05
  -2   6  -2  304.10    9.63
  -2   6  -2  306.37    9.76
   2   6   2  290.67    9.98
  -2   6  -3 1232.45   19.57
  -2   6  -3 1219.56   19.28
  -2   6  -3 1253.36   19.66
   2   6   4  360.04   12.15
  -2   6  -4  390.56   11.04
  -2   6  -4  398.80   11.41
   2  -6   4  380.77   11.56
  -2   6  -4  416.23   11.34
   2   6   5  598.46   15.85
  -2   6  -5  626.21   14.40
   2  -6   5  599.57   14.80
  -2   6  -5  618.53   13.90
   2   6   6  255.56   10.58
  -2   6  -6  245.01    9.16
  -2   6  -6  240.01    8.77
   2  -6   6  226.87    9.42
   2  -6   7   61.86    5.11
  -2   6  -7   68.49    5.11
   2   6   7   63.45    5.51
  -2   6  -7   73.18    4.96
   2  -6   8  528.40   15.30
   2   6   8  507.32   14.96
  -2   6  -8  548.11   13.48
  -2   6  -8  530.98   13.87
   2   6   9  145.20    8.16
  -2   6  -9  155.09    7.80
  -2   6  -9  152.24    7.14
   2  -6   9  144.37    8.36
   2  -6  10    2.56    1.80
   2   6  10    6.19    1.92
  -2   6 -10    8.29    2.41
  -2   6 -10    3.29    1.44
  -2   6 -11  108.24    5.93
  -2   6 -11  101.17    6.53
  -2   6 -12   28.29    3.11
  -2   6 -12   27.90    3.69
  -2   6 -13  447.60   13.45
  -2   6 -13  422.18   12.45
  -2   6 -14   55.23    4.92
  -2   6 -15   50.81    4.68
  -2   6 -16    5.93    2.30
  -2   6 -17    3.01    2.04
  -2   6 -18  104.75    5.82
  -2   6 -19   58.33    4.11
  -2   6 -20    1.27    1.20
  -2   6 -21  289.89    7.11
   2   7 -20   50.41    3.25
   2   7 -19   26.86    2.71
   2   7 -19   26.45    2.36
   2   7 -18   16.76    2.23
   2   7 -17   40.61    3.85
   2   7 -16   31.12    3.74
   2   7 -15   13.28    2.85
   2   7 -14   57.06    5.61
   2   7 -13   35.27    4.51
   2   7 -12   10.75    2.92
   2   7 -11   55.86    5.73
   2   7 -10    6.93    2.43
   2   7  -9  350.49   11.55
   2   7  -9  355.50   13.67
   2   7  -8  110.12    7.75
   2   7  -8  120.03    7.15
   2   7  -7  114.65    7.83
   2   7  -7  132.16    7.76
   2   7  -6  150.81    8.48
   2   7  -6  148.14    8.88
  -2   7   6  153.04    7.75
  -2   7   5  443.73   12.87
   2   7  -5  430.91   14.55
   2   7  -5  468.18   15.24
  -2   7   4  335.63   11.22
   2   7  -4  331.63   12.75
  -2   7   3  708.96   16.15
   2   7  -3  691.33   17.88
   2   7  -2  227.97   10.20
  -2   7   2  246.02    9.51
  -2   7   1   54.22    4.59
   2   7  -1   49.40    4.81
  -2   7   0  170.79    7.81
   2   7   0  166.68    8.34
   2   7   1   19.31    3.09
  -2   7  -1   19.16    2.70
  -2   7  -1   18.82    2.85
  -2   7  -2  226.13    8.76
   2   7   2  213.11    9.07
  -2   7  -2  225.21    8.92
   2   7   3   66.97    5.01
  -2   7  -3   62.23    4.79
  -2   7  -4  185.78    8.18
  -2   7  -4  181.37    8.07
   2   7   4  179.22    7.85
   2   7   5  556.40   16.24
  -2   7  -5  569.09   14.21
  -2   7  -5  588.94   14.75
   2   7   6    2.14    1.81
  -2   7  -6    6.64    2.23
  -2   7  -7  411.96   12.06
  -2   7  -7  404.74   12.35
   2   7   7  397.92   13.22
   2   7   8    1.06    1.68
  -2   7  -8    2.70    1.41
   2   7   9  222.52    9.38
  -2   7  -9  227.99    9.00
  -2   7  -9  237.78    9.73
  -2   7 -10  100.01    6.51
  -2   7 -10  105.02    6.01
  -2   7 -11    0.34    1.88
  -2   7 -11    2.51    1.31
  -2   7 -12   13.28    2.24
  -2   7 -12    9.86    2.59
  -2   7 -13  521.02   11.79
  -2   7 -13  548.18   14.60
  -2   7 -14    5.81    2.92
  -2   7 -15  319.12   10.62
  -2   7 -16   26.51    3.43
  -2   7 -17  558.38   12.36
  -2   7 -18   89.06    4.73
  -2   7 -19  161.47    5.65
  -2   7 -20  197.23    5.32
   2   8 -17  265.80    7.16
   2   8 -17  342.54    7.87
   2   8 -16   18.36    2.23
   2   8 -16   26.75    2.74
   2   8 -15  267.81    8.94
   2   8 -15  224.83    7.78
   2   8 -14    6.45    1.75
   2   8 -14    9.88    2.44
   2   8 -13  309.32    9.85
   2   8 -13  316.97   11.09
   2   8 -12   21.09    2.88
   2   8 -12   21.94    3.84
   2   8 -11  264.08    9.35
   2   8 -11  269.30   10.97
   2   8 -10  120.78    7.71
   2   8  -9  176.06    7.76
   2   8  -9  190.16    9.72
   2   8  -8  313.50   11.00
   2   8  -8  320.77   12.62
   2   8  -7  223.48    9.71
   2   8  -7  245.06   10.97
   2   8  -6   33.93    4.17
   2   8  -6   30.28    4.47
  -2   8   5   20.91    3.30
   2   8  -5   21.47    3.69
   2   8  -5   14.32    3.08
   2   8  -4   89.40    6.87
  -2   8   4   91.85    6.08
   2   8  -4   90.06    6.80
   2   8  -3   70.42    6.28
  -2   8   3   67.82    5.33
   2   8  -3   65.29    5.83
   2   8  -2   16.39    3.40
   2   8  -2   21.46    3.46
  -2   8   2   20.63    3.31
  -2   8   1  265.58   10.15
   2   8  -1  245.43   11.46
   2   8  -1  246.63   10.52
   2   8   0   11.33    3.38
  -2   8   0   12.95    2.93
   2   8   0   16.01    3.00
   2   8   1  100.70    7.52
   2   8   1  111.15    6.82
  -2   8  -1  108.19    6.59
  -2   8  -2   30.17    3.19
   2   8   2   19.22    3.84
  -2   8  -2   22.96    3.31
   2   8   2   18.71    2.97
   2   8   3   20.81    3.54
   2   8   3   23.77    3.13
  -2   8  -3   19.65    3.17
   2   8   4    4.71    2.58
  -2   8  -4    3.38    1.42
   2   8   4   -0.24    1.47
  -2   8  -4    1.90    1.71
  -2   8  -5   18.00    2.93
  -2   8  -5   16.14    2.71
   2   8   5   13.94    3.10
  -2   8  -6   71.83    5.15
   2   8   6   71.24    5.80
  -2   8  -6   73.51    5.31
   2   8   7  194.63    8.98
  -2   8  -7  201.49    8.49
  -2   8  -7  208.02    8.53
   2   8   8   87.40    5.82
  -2   8  -8   96.46    5.98
  -2   8  -8   92.94    5.78
  -2   8  -9  440.79   12.42
   2   8   9  468.25   12.50
  -2   8  -9  455.72   12.17
  -2   8 -10   39.30    4.00
  -2   8 -10   36.88    3.58
  -2   8 -11  212.23    7.67
  -2   8 -11  220.20    8.63
  -2   8 -12   50.35    4.28
  -2   8 -12   51.14    3.62
  -2   8 -13  271.77    9.07
  -2   8 -13  251.09    7.11
  -2   8 -14   51.57    3.94
  -2   8 -15   62.87    4.12
  -2   8 -16  124.12    5.22
  -2   8 -17    5.76    1.31
   2   9 -14  209.58    6.34
   2   9 -13   36.29    3.12
   2   9 -12  152.45    6.48
   2   9 -11    7.35    2.12
   2   9 -10   24.50    3.16
   2   9  -9   74.62    5.38
   2   9  -8  138.35    6.30
   2   9  -8  145.23    7.46
   2   9  -7   17.95    3.14
   2   9  -7   13.27    2.40
   2   9  -6   58.70    5.03
   2   9  -6   54.47    4.67
   2   9  -5   63.81    5.12
   2   9  -5   70.29    5.50
   2   9  -4   16.03    3.15
   2   9  -4   20.84    3.27
  -2   9   3   38.14    3.94
   2   9  -3   41.50    4.24
   2   9  -3   38.14    4.37
  -2   9   2  105.67    6.20
   2   9  -2   95.33    6.69
   2   9  -2  107.51    6.56
   2   9  -1  335.20   12.31
  -2   9   1  371.98   11.20
   2   9  -1  368.57   11.66
   2   9   0   13.45    3.46
  -2   9   0   14.67    3.07
   2   9   0   16.30    2.75
   2   9   1  177.90    9.02
   2   9   1  183.49    8.05
  -2   9  -1  175.64    7.83
  -2   9  -2   33.66    3.87
   2   9   2   33.83    3.56
   2   9   2   29.81    4.04
  -2   9  -3  213.17    8.41
   2   9   3  206.99    9.23
   2   9   4   83.95    5.97
  -2   9  -4   93.21    5.66
   2   9   5  172.90    8.05
  -2   9  -5  179.41    7.53
  -2   9  -6  142.68    6.09
  -2   9  -6  137.40    6.47
   2   9   6  130.90    6.80
  -2   9  -7   74.96    4.44
  -2   9  -7   74.08    4.77
   2   9   7   70.29    4.82
  -2   9  -8  136.67    5.93
  -2   9  -8  140.72    6.15
  -2   9  -9   70.07    4.25
  -2   9  -9   68.19    4.22
  -2   9 -10  111.53    5.19
  -2   9 -10  114.07    5.03
  -2   9 -11   75.37    4.20
  -2   9 -11   80.52    3.87
  -2   9 -12  205.39    5.41
  -2   9 -12  214.25    6.59
  -2   9 -13   47.08    2.97
   2  10  -9   11.57    1.72
   2  10  -8    7.16    1.55
   2  10  -7   92.82    4.67
   2  10  -6    2.25    1.39
   2  10  -5  162.59    6.36
   2  10  -4   20.25    2.50
   2  10  -3   93.83    4.90
   2  10  -2   27.17    2.78
   2  10  -1  135.94    5.66
   2  10   0   45.06    3.30
   2  10   1  115.96    4.81
  -2  10  -2   60.79    3.90
  -2  10  -3  176.30    6.29
  -2  10  -4  131.37    5.36
  -2  10  -5  106.85    4.72
  -2  10  -6   29.09    2.52
  -2  10  -7   58.12    3.24
  -2  10  -8  133.97    4.49
  -3   0  26    0.43    1.24
   3   0 -25  199.45    6.66
  -3   0  25  220.70    8.21
  -3   0  24    2.39    2.34
   3   0 -24    0.24    1.39
   3   0 -23   42.56    4.25
  -3   0  23   49.51    4.94
  -3   0  22   -1.26    2.67
   3   0 -22   -0.92    1.39
  -3   0  21  132.75    8.19
   3   0 -21  125.88    7.66
  -3   0  20    2.35    2.41
   3   0 -20    1.02    1.09
  -3   0  19   72.88    6.16
   3   0 -19   72.85    6.00
   3   0 -18    1.95    0.97
   3   0 -17   40.54    3.92
   3   0 -17   39.93    4.62
   3   0 -16    0.79    1.08
   3   0 -16    0.22    1.12
   3   0 -15 1710.17   27.97
   3   0 -15 1658.72   23.33
   3   0 -14    0.89    1.35
   3   0 -14    2.53    1.26
   3   0 -13  414.15   10.79
   3   0 -12    2.09    1.32
   3   0 -11 3624.45   28.52
   3   0 -10    5.51    1.37
   3   0  -9 1058.70   13.90
   3   0  -8    0.23    0.88
   3   0  -7 4264.50   25.38
   3   0  -6    6.08    1.33
   3   0  -5 9999.00   36.33
   3   0  -4    1.54    0.90
   3   0  -3  957.56   10.69
   3   0  -2   17.29    1.54
   3   0  -1   70.87    2.90
   3   0   0    2.86    0.85
   3   0   1  237.76    5.35
   3   0   2    7.14    1.14
   3   0   3  352.86    6.84
   3   0   4    0.40    0.68
   3   0   5 1762.01   15.55
   3   0   6    0.49    0.74
   3   0   7  548.03    9.46
   3   0   8    1.16    0.91
   3   0   9   56.85    3.45
   3   0  10    1.11    0.90
   3   0  11 4028.84   31.14
   3   0  12    1.25    0.97
   3   0  13 1084.88   17.94
   3   0  14    1.54    1.12
  -3   0 -14    2.03    1.02
  -3   0 -15  881.63   17.75
  -3   0 -16    4.43    1.63
  -3   0 -17  233.83    9.84
  -3   0 -17  233.53    9.57
  -3   0 -18    3.92    1.98
  -3   0 -18    1.79    1.31
  -3   0 -19 1015.72   20.50
  -3   0 -19 1026.76   20.08
  -3   0 -20    0.94    1.94
  -3   0 -21   60.66    5.01
  -3   0 -22   -0.13    1.70
  -3   0 -23   62.81    4.59
  -3   0 -24    0.28    1.09
  -3   0 -25    1.39    1.08
  -3  -1  26  113.30    5.08
   3   1 -25   30.02    2.98
  -3  -1  25   33.54    3.40
  -3  -1  24   98.22    5.94
   3   1 -24   83.71    5.41
  -3   1  24  102.18    6.27
  -3  -1  23  155.39    7.93
   3   1 -23  144.11    7.68
  -3   1  23  160.14    8.36
  -3  -1  22  111.01    7.14
   3   1 -22   88.92    6.56
  -3   1  22  104.28    7.14
  -3  -1  21  136.19    8.24
   3  -1 -21  124.56    7.22
   3   1 -21  117.01    7.56
  -3   1  21  124.50    7.88
  -3   1  20  281.04   11.69
   3   1 -20  260.49   11.45
   3  -1 -20  289.30   11.26
  -3   1  19   11.24    3.17
   3   1 -19   16.20    3.10
   3  -1 -19   13.58    2.49
  -3   1  18   34.26    4.52
   3  -1 -18   27.80    3.61
   3   1 -18   29.31    4.12
   3  -1 -17    3.27    1.65
  -3   1  17    4.53    2.54
   3   1 -17    2.77    1.61
   3  -1 -17    3.94    1.51
   3  -1 -16 1675.14   25.50
   3  -1 -16 1636.05   27.19
  -3   1  16 1638.46   26.33
   3   1 -16 1639.09   28.34
  -3   1  15  611.68   15.58
   3   1 -15  629.32   13.41
   3  -1 -15  626.15   15.09
   3   1 -15  639.22   17.44
   3  -1 -15  608.52   16.41
   3  -1 -14 1268.54   20.67
   3   1 -14 1326.83   24.59
   3   1 -14 1340.94   18.78
  -3   1  14 1314.62   22.13
   3  -1 -13  467.65   11.96
   3   1 -13  491.88   10.98
   3   1 -12 2005.80   21.03
  -3  -1  12 1937.89   23.79
  -3  -1  11   26.60    3.08
   3   1 -11   24.43    2.45
  -3  -1  10 2707.97   25.68
   3  -1 -10 2659.96   24.43
  -3  -1   9  311.85    8.41
   3   1  -9  316.93    7.19
   3  -1  -9  322.71    8.21
   3   1  -8  866.76   11.44
   3  -1  -8  823.40   12.34
   3  -1  -7   77.84    3.70
   3   1  -7   78.64    3.41
   3   1  -6 1040.66   11.68
   3  -1  -6 1065.15   12.79
   3  -1  -5 1191.51   13.09
   3   1  -5 1195.20   12.22
   3  -1  -4  552.60    8.60
   3   1  -4  568.04    8.40
   3  -1  -3 2036.31   16.24
   3   1  -3 2052.17   15.66
   3  -1  -2 1341.39   12.73
   3   1  -2 1308.37   12.52
   3  -1  -1 1761.53   14.36
   3   1  -1 1757.93   14.64
   3  -1   0  855.30    9.89
   3   1   0  918.05   10.77
   3  -1   1  102.65    3.43
   3   1   1  108.38    3.83
   3   1   2  409.27    4.50
   3  -1   2  413.15    6.99
   3  -1   3  591.58    8.61
   3  -1   4  204.07    5.19
   3   1   4  215.25    4.62
   3  -1   4  214.95    5.91
   3  -1   5  201.95    5.92
   3   1   5  203.38    4.60
   3  -1   6   56.38    3.34
   3   1   6   66.13    2.81
   3  -1   7 1404.68   16.74
   3   1   7 1402.46   13.13
   3  -1   8  373.00    9.01
   3   1   8  392.78    7.44
   3   1   9  506.10    8.91
   3  -1   9  496.96   10.77
   3   1  10 1306.87   15.28
   3  -1  10 1256.12   18.02
   3   1  11  282.42    7.51
   3  -1  11  263.59    8.68
   3  -1  12 1845.32   23.78
   3  -1  13    1.19    1.48
  -3   1 -13    7.58    1.95
   3  -1  14 2407.12   29.97
  -3  -1 -14 2350.54   27.21
   3  -1  15   48.19    4.67
  -3  -1 -15   44.61    3.99
  -3   1 -15   41.11    4.17
  -3   1 -16  311.41   10.70
   3  -1  16  311.30   11.48
  -3  -1 -16  306.52   10.27
  -3   1 -16  330.56   11.46
  -3   1 -17  195.33    8.74
  -3  -1 -17  204.49    9.54
  -3   1 -17  198.80    9.04
   3  -1  17  217.50    9.98
  -3  -1 -18   36.46    4.39
  -3   1 -18   35.29    3.95
  -3   1 -18   41.92    4.25
  -3  -1 -19  332.83   12.29
  -3   1 -19  332.80   11.64
  -3   1 -20  350.52   11.46
  -3  -1 -20  382.23   12.89
  -3   1 -20  365.97   12.07
  -3  -1 -21   74.45    5.91
  -3   1 -21   61.52    4.83
  -3   1 -22  269.30    9.32
  -3  -1 -22  291.42   10.59
  -3  -1 -23  104.78    6.02
  -3   1 -23  100.17    5.31
  -3   1 -24   53.16    3.61
  -3  -1 -24   58.83    4.18
  -3   1 -25   35.92    2.57
  -3  -1 -25   41.64    3.17
  -3  -1 -26   18.36    1.78
   3   2 -26  175.06    5.67
  -3  -2  26  186.13    5.93
   3   2 -25  372.32    9.89
  -3  -2  25  408.28   10.07
   3   2 -24    3.93    1.72
  -3  -2  24    3.67    2.06
   3   2 -23  382.96   12.28
  -3  -2  23  431.32   12.53
  -3   2  22    8.65    3.30
   3   2 -22    7.75    2.64
  -3   2  21  794.63   19.76
   3   2 -21  726.86   18.76
   3   2 -20  199.03   10.06
  -3   2  20  213.34   10.59
   3   2 -19 1006.69   22.81
  -3   2  19 1026.04   22.29
   3   2 -18  198.07   10.23
  -3   2  18  194.01    9.86
   3   2 -17 1271.57   25.77
  -3   2  17 1252.10   24.38
   3   2 -16  106.49    7.51
   3  -2 -16  116.58    7.12
  -3   2  16  102.03    7.00
  -3  -2  15  616.00   15.95
   3  -2 -15  652.25   16.13
   3   2 -15  659.33   18.03
  -3   2  15  626.74   16.38
  -3   2  14  129.95    7.32
  -3  -2  14  114.93    6.65
   3   2 -14  138.10    8.30
  -3   2  13  128.41    6.91
  -3  -2  13  119.17    6.46
  -3  -2  12   28.70    3.23
  -3  -2  11  261.63    8.68
   3   2 -11  277.83    6.96
  -3  -2  10    3.63    1.35
   3   2 -10    7.17    1.26
   3   2  -9   15.20    1.59
  -3  -2   9   13.03    1.94
   3  -2  -8  230.94    6.97
  -3  -2   8  218.01    6.81
  -3  -2   7  274.46    7.23
   3  -2  -7  284.79    7.34
   3  -2  -6  432.87    8.65
  -3  -2   6  424.11    8.47
   3   2  -5  258.56    5.94
   3  -2  -5  234.90    6.12
   3  -2  -4 2159.44   17.94
   3   2  -4 2199.96   16.87
   3   2  -3 2306.52   17.52
   3  -2  -3 2326.28   18.01
   3   2  -2 1954.42   16.25
   3  -2  -2 1970.37   16.16
   3  -2  -1  318.03    6.32
  -3   2   1  329.51    5.20
   3   2  -1  318.38    6.61
   3   2   0 2758.16   19.53
   3  -2   0 2745.35   18.17
   3   2   1  179.27    5.09
   3  -2   1  188.26    4.75
   3   2   1  183.01    4.33
   3  -2   2  314.49    6.13
   3   2   2  318.62    5.70
   3   2   3 3862.79   20.86
   3  -2   3 3823.75   21.55
   3  -2   4  285.05    7.56
   3   2   4  294.03    4.13
   3  -2   4  288.62    6.10
   3  -2   5 3272.89   26.19
   3   2   5 3176.86   13.45
   3  -2   6  381.27    9.32
   3  -2   7 2413.58   24.10
   3  -2   8  725.83   13.70
   3  -2   9 1364.22   19.45
   3  -2  10   53.83    4.22
   3  -2  11   34.61    3.64
   3  -2  12  705.08   15.91
   3  -2  13  227.49    9.50
  -3   2 -13  242.07    9.10
  -3   2 -14   73.30    5.05
  -3  -2 -14   85.65    6.03
  -3   2 -14   83.31    5.62
   3  -2  14   92.71    6.38
  -3   2 -15   88.62    5.52
  -3  -2 -15   98.44    6.62
  -3   2 -15   86.63    5.97
  -3   2 -16  130.56    6.77
  -3  -2 -16  142.20    8.03
  -3   2 -16  132.86    7.44
   3  -2  16  137.55    7.97
  -3   2 -17   21.26    2.96
  -3   2 -17   23.74    3.47
  -3  -2 -17   30.63    4.05
  -3   2 -18  810.74   16.91
  -3  -2 -18  818.66   19.44
  -3   2 -18  783.52   17.94
  -3   2 -19  322.83   10.67
  -3  -2 -19  333.47   12.39
  -3   2 -19  309.41   11.29
  -3   2 -20  208.83    8.41
  -3  -2 -20  209.74    9.64
  -3   2 -20  193.73    8.83
  -3   2 -21   10.57    2.02
  -3  -2 -21    6.71    2.66
  -3   2 -22   64.98    4.21
  -3  -2 -22   67.28    5.36
  -3  -2 -23  391.00   11.32
  -3  -2 -24   81.49    4.82
  -3  -2 -25  328.61    8.42
  -3  -3  25   71.84    3.99
   3   3 -25   70.56    4.17
  -3  -3  24  336.99    9.56
   3   3 -24  316.79    9.80
   3   3 -23   76.59    5.54
   3   3 -22  428.85   13.45
   3   3 -21   29.01    4.44
   3   3 -20  528.97   16.33
   3   3 -19   23.75    4.10
   3   3 -18  429.75   15.02
  -3   3  18  448.67   15.27
   3   3 -17  283.19   12.29
  -3   3  17  306.79   12.62
   3   3 -16  709.78   19.32
  -3   3  16  726.68   19.34
   3  -3 -15   16.14    3.12
  -3   3  15   14.24    3.42
  -3  -3  15   17.07    2.96
   3  -3 -14  477.20   13.97
  -3  -3  14  452.95   13.65
   3   3 -14  486.13   15.54
  -3   3  14  488.16   15.25
   3   3 -13  195.69    9.76
  -3  -3  13  183.83    8.40
  -3   3  13  197.40    9.43
   3   3 -12   37.23    4.18
  -3  -3  12   37.11    3.74
  -3   3  12   48.08    4.60
  -3  -3  11  149.88    6.87
  -3  -3  10   24.75    2.89
  -3  -3   9  124.11    5.77
   3  -3  -8  106.43    5.17
  -3  -3   8  101.96    4.96
  -3  -3   7  615.65   11.35
   3  -3  -7  658.95   12.05
   3  -3  -6  827.57   12.85
  -3  -3   6  795.43   12.33
   3  -3  -5    3.07    1.05
  -3  -3   5    3.68    1.11
   3   3  -5    4.47    0.95
   3  -3  -4  769.46   11.45
   3   3  -4  798.49   10.29
   3   3  -3   32.69    2.13
   3  -3  -3   34.85    2.51
   3  -3  -2 3303.09   22.09
  -3   3   2 3173.21   21.23
   3  -3  -1  592.43    9.03
  -3   3   1  563.26    8.45
  -3   3   0 5342.55   25.60
   3  -3   0 5160.68   25.70
   3   3   1    1.47    1.07
   3  -3   1   16.30    1.64
   3   3   2 6498.19   32.47
   3  -3   2 6500.23   38.15
   3  -3   3  719.61   12.97
   3   3   3  693.53   10.58
   3   3   4 5128.59   30.28
   3  -3   4 5106.98   35.08
   3  -3   5  171.28    6.72
   3  -3   6 1164.11   17.80
   3  -3   7 1122.77   17.94
   3  -3   8 1063.72   18.09
   3  -3   9  617.08   14.21
   3  -3  10  413.08   12.24
   3  -3  11 1169.72   21.34
  -3   3 -11 1224.63   19.50
  -3  -3 -12   57.85    4.71
   3  -3  12   56.28    5.03
   3  -3  13  577.09   16.13
  -3  -3 -13  591.19   15.26
  -3   3 -13  560.08   14.24
  -3  -3 -14   69.28    5.58
  -3   3 -14   66.90    5.14
   3  -3  14   77.59    6.33
  -3  -3 -15   32.39    4.02
   3  -3  15   29.98    4.19
  -3   3 -15   30.55    3.78
  -3  -3 -16   73.04    5.87
  -3   3 -16   77.91    5.85
  -3   3 -17    0.65    1.74
  -3  -3 -17    0.65    1.71
  -3  -3 -18  107.97    7.11
  -3   3 -18  105.84    5.58
  -3   3 -18  108.19    6.85
  -3  -3 -19  115.86    7.27
  -3   3 -19  109.79    5.44
  -3   3 -19  113.63    6.88
  -3  -3 -20  161.06    8.31
  -3   3 -20  153.36    7.75
  -3  -3 -21   66.96    5.34
  -3  -3 -22  218.53    8.70
  -3  -3 -23   22.51    2.85
  -3  -3 -24  252.77    7.82
  -3  -3 -25   19.01    1.95
  -3  -4  24  159.28    5.93
   3   4 -24  156.14    6.23
   3   4 -23    2.10    1.18
   3   4 -22   78.57    5.52
   3   4 -21   35.42    4.21
   3   4 -21   32.55    3.51
   3   4 -20   21.08    3.76
   3   4 -19   40.22    4.85
   3   4 -18   94.51    7.05
   3   4 -17  136.16    8.50
   3   4 -16   83.88    6.79
   3   4 -15  491.41   15.90
   3  -4 -14  403.14   13.25
   3   4 -14  383.45   13.98
  -3  -4  14  369.48   12.80
   3  -4 -13   95.23    6.34
   3   4 -13   96.22    7.09
  -3  -4  13   87.71    6.16
   3   4 -12  722.20   18.46
   3  -4 -12  710.63   16.68
  -3  -4  12  707.90   16.43
  -3  -4  11 1093.99   19.67
   3  -4 -11 1138.96   20.43
   3   4 -10    7.38    2.43
  -3  -4  10   11.53    2.21
   3  -4 -10    8.79    1.87
  -3  -4   9 1536.45   21.25
   3  -4  -9 1577.76   22.12
   3  -4  -8  879.05   15.83
  -3  -4   8  872.91   15.29
   3  -4  -7 3069.72   28.50
  -3  -4   7 3165.90   27.44
  -3  -4   6  334.65    8.51
   3  -4  -6  333.15    8.99
  -3  -4   5 4245.42   28.55
   3  -4  -5 4296.24   30.74
  -3   4   4    8.96    1.79
   3  -4  -4   10.37    1.62
   3  -4  -3  677.29   11.14
  -3   4   3  666.21   11.52
   3  -4  -2  279.86    6.81
  -3   4   2  301.83    7.58
   3  -4  -1  463.44    8.23
  -3   4   1  464.76    9.27
   3  -4   0  483.07   11.91
   3  -4   0  489.72    8.04
   3  -4   1    0.38    1.11
   3  -4   1    8.02    1.07
   3   4   2  165.01    6.14
   3  -4   2  164.45    6.89
   3  -4   3   48.56    3.87
   3   4   3   42.91    3.27
   3  -4   4   12.67    2.07
   3   4   4   12.27    2.02
   3  -4   5  276.67    9.34
   3   4   5  273.39    8.35
   3  -4   6 1355.42   21.13
   3   4   6 1433.84   19.55
   3  -4   7  312.81   10.46
   3   4   7  326.89    9.81
   3  -4   8  899.34   18.14
   3  -4   9 1314.62   22.85
  -3  -4 -10 1572.96   23.05
  -3   4 -10 1635.15   22.63
   3  -4  10 1620.01   26.09
  -3  -4 -11 1327.38   21.79
  -3   4 -11 1369.95   21.42
   3  -4  11 1360.47   24.74
   3  -4  12  194.73    9.59
  -3  -4 -12  184.44    8.36
  -3   4 -12  203.40    8.59
  -3  -4 -13   87.45    5.91
   3  -4  13   98.99    7.27
  -3   4 -13   90.88    5.95
  -3  -4 -14    5.84    1.94
  -3   4 -14   13.59    2.67
  -3  -4 -15  588.48   15.69
  -3   4 -15  616.59   15.80
  -3  -4 -16    7.33    2.54
  -3   4 -16    6.39    2.41
  -3  -4 -17  754.64   17.81
  -3   4 -17  786.23   17.92
  -3   4 -17  744.04   15.65
  -3  -4 -18  130.24    7.34
  -3   4 -18  138.99    6.62
  -3   4 -18  136.22    7.48
  -3  -4 -19  526.96   14.23
  -3   4 -19  520.00   12.06
  -3  -4 -20  159.05    7.59
  -3   4 -20  157.45    6.22
  -3  -4 -21  182.05    7.72
  -3   4 -21  168.67    5.78
  -3  -4 -22   51.55    3.86
  -3  -4 -23   64.10    3.93
   3   5 -23    2.28    1.14
   3   5 -22   79.43    4.83
   3   5 -21   48.43    4.18
   3   5 -21   47.70    3.65
   3   5 -20    7.53    2.30
   3   5 -20    9.89    2.16
   3   5 -19   97.16    6.58
   3   5 -19  100.88    6.53
   3   5 -18    6.38    2.64
   3   5 -18    3.88    2.15
   3   5 -17   34.63    4.47
   3   5 -16  192.80    9.77
   3   5 -15  184.97    9.55
   3   5 -14  228.10   10.63
   3   5 -13   87.63    6.66
  -3  -5  12  680.84   16.85
   3   5 -12  716.44   18.33
   3  -5 -12  678.55   16.61
  -3  -5  11   40.27    4.19
   3  -5 -11   39.45    4.13
   3   5 -11   44.07    4.63
  -3  -5  10  371.12   11.49
   3  -5 -10  380.13   11.83
   3  -5  -9   12.77    2.31
  -3   5   8 1333.68   22.65
   3  -5  -8 1351.65   20.86
  -3   5   7   24.58    3.26
   3  -5  -7   23.14    2.82
   3  -5  -6 2189.66   24.26
  -3   5   6 2155.72   25.52
  -3   5   5    9.61    1.95
  -3   5   5    9.86    2.16
   3  -5  -5   11.08    1.70
  -3   5   4  210.84    7.67
  -3   5   3   54.36    3.96
   3  -5  -3   57.75    4.94
  -3   5   2  224.86    7.61
   3  -5  -2  223.10    9.30
  -3   5   1  381.67   10.56
   3  -5  -1  350.93   11.48
   3  -5   0  432.72   12.59
   3  -5   1  140.50    7.18
   3  -5   2  105.04    6.28
   3   5   3    0.99    1.32
   3  -5   3    0.69    0.95
   3  -5   4  157.18    7.88
   3   5   4  170.62    7.35
   3  -5   5   39.31    4.03
   3   5   5   45.56    3.99
   3   5   6  135.62    6.76
  -3   5  -6  141.51    6.60
   3  -5   6  129.30    7.25
  -3   5  -7  283.57    9.35
  -3   5  -7  257.65    8.06
   3  -5   7  253.72   10.32
   3   5   7  253.37    9.25
  -3   5  -8  351.40   10.68
   3   5   8  331.42   10.86
   3  -5   8  341.41   12.31
   3   5   9  111.53    6.48
   3  -5   9   93.80    6.70
  -3   5  -9   99.85    5.84
  -3   5 -10  914.81   17.74
   3  -5  10  896.27   20.81
   3  -5  11   84.18    6.60
   3   5  11   71.25    5.51
  -3   5 -11   82.54    5.54
  -3   5 -11   86.19    5.68
   3   5  12  275.12   10.75
  -3   5 -12  297.22   10.44
  -3   5 -12  298.62   10.63
  -3   5 -13   76.25    5.48
  -3   5 -13   78.29    5.78
  -3  -5 -14 1170.50   21.36
  -3   5 -14 1220.30   21.19
  -3   5 -14 1240.29   22.13
  -3  -5 -15  142.48    7.44
  -3   5 -15  156.10    7.65
  -3  -5 -16 1203.61   21.19
  -3   5 -16 1297.62   21.29
  -3  -5 -17    1.74    0.80
  -3   5 -17    4.37    1.93
  -3  -5 -18  772.46   16.04
  -3   5 -18  795.75   15.38
  -3  -5 -19  148.80    6.79
  -3   5 -19  140.89    6.18
  -3  -5 -20  145.41    6.24
  -3   5 -20  137.23    5.52
  -3   5 -21   44.01    2.85
  -3  -5 -21   47.55    3.29
   3   6 -21  175.49    5.84
   3   6 -20   35.42    3.15
   3   6 -20   36.40    3.17
   3   6 -19  184.65    7.47
   3   6 -19  180.49    7.52
   3   6 -18   33.64    3.59
   3   6 -18   29.05    3.58
   3   6 -17  125.09    7.08
   3   6 -17  125.28    7.66
   3   6 -16  200.08    9.13
   3   6 -16  193.59    9.91
   3   6 -15   65.79    5.42
   3   6 -15   74.83    6.48
   3   6 -14  552.15   17.56
   3   6 -13   13.03    3.52
   3   6 -12  550.53   17.95
   3   6 -11   13.39    3.58
   3   6 -10  429.93   15.72
  -3   6   9    6.55    1.86
   3   6  -9   18.95    3.90
  -3   6   8    4.67    1.78
   3   6  -8    3.21    2.61
  -3   6   7  846.96   18.20
   3   6  -7  858.81   21.18
  -3   6   6  127.84    7.04
   3   6  -6  134.33    8.35
  -3   6   5  205.43    8.76
  -3   6   5  213.41    8.53
   3   6  -5  191.18    9.71
  -3   6   4  490.64   13.03
  -3   6   4  486.44   12.65
   3   6  -4  459.98   14.64
  -3   6   4  456.18   11.74
  -3   6   3  110.66    6.05
   3   6  -3  109.76    7.12
  -3   6   3  110.72    5.88
  -3   6   2  191.25    7.80
   3   6  -2  190.95    9.15
  -3   6   2  183.94    7.50
  -3   6   1  145.47    6.76
  -3   6   1  148.31    6.74
   3   6  -1  147.03    7.75
  -3   6   0  535.42   12.74
   3   6   0  531.90   14.43
  -3   6   0  558.16   13.35
  -3   6  -1  220.31    8.34
  -3   6  -1  206.98    7.92
   3   6   1  213.86    8.87
   3  -6   2   59.02    5.18
  -3   6  -2   62.59    4.54
  -3   6  -2   59.61    4.30
  -3   6  -3  353.89   10.79
  -3   6  -3  331.46    9.90
   3  -6   3  341.69   12.31
  -3   6  -4  192.03    8.07
  -3   6  -4  182.38    7.39
   3  -6   4  190.86    9.35
   3   6   5  259.67   10.56
   3  -6   5  242.08   10.66
  -3   6  -5  237.27    8.45
  -3   6  -5  247.28    9.29
  -3   6  -6  316.81   10.47
   3   6   6  301.86   11.07
   3  -6   6  288.47   12.00
  -3   6  -6  306.44    9.56
  -3   6  -7  340.74   11.04
  -3   6  -7  319.90    9.66
   3   6   7  321.13   11.53
   3  -6   7  330.74   12.98
   3  -6   8   14.77    2.71
   3   6   8   19.47    3.32
  -3   6  -8    7.79    2.28
  -3   6  -8    6.40    1.51
  -3   6  -9  988.46   16.72
  -3   6  -9  987.24   19.15
  -3   6 -10   54.56    4.86
  -3   6 -11   28.36    3.53
  -3   6 -12  139.36    7.51
  -3   6 -13   25.79    3.73
  -3   6 -14  101.86    6.31
  -3   6 -15    4.66    2.10
  -3   6 -16  250.78    9.23
  -3   6 -17   30.34    3.38
  -3   6 -18  288.87    8.69
  -3   6 -19  210.33    6.82
  -3   6 -20  203.10    5.96
   3   7 -19   44.38    3.15
   3   7 -18  544.43   11.94
   3   7 -17    8.71    2.32
   3   7 -16  241.63    9.72
   3   7 -15    1.14    2.41
   3   7 -14  198.61    9.96
   3   7 -13   -1.57    2.68
   3   7 -12    0.66    2.56
   3   7 -11   40.72    5.07
   3   7 -10  108.90    8.12
   3   7  -9  141.66    7.60
   3   7  -9  151.18    9.31
   3   7  -8    8.58    2.45
   3   7  -8   11.24    3.13
   3   7  -7   12.83    3.26
   3   7  -6  211.59   10.63
  -3   7   5  258.48    9.84
   3   7  -5  250.91   11.52
  -3   7   4   44.98    4.40
   3   7  -4   46.71    5.05
  -3   7   3   20.95    3.07
   3   7  -3   13.43    3.04
  -3   7   2  336.76   10.99
  -3   7   2  374.23   11.06
   3   7  -2  339.26   12.57
  -3   7   1   32.53    3.57
   3   7  -1   27.29    3.87
  -3   7   1   28.76    3.19
   3   7   0  630.38   16.42
  -3   7   0  631.36   14.67
   3   7   1   16.44    2.71
  -3   7  -1   18.76    2.76
  -3   7  -1   16.46    2.66
  -3   7  -2  685.37   15.06
   3   7   2  686.18   15.66
  -3   7  -2  703.22   15.66
  -3   7  -3   13.68    2.67
  -3   7  -3    9.40    2.27
  -3   7  -4  604.38   14.64
  -3   7  -4  634.16   14.41
  -3   7  -5  325.92   10.88
  -3   7  -5  319.34   10.24
  -3   7  -6   70.97    5.33
  -3   7  -6   72.96    4.97
  -3   7  -7    0.43    1.62
  -3   7  -7    0.41    0.99
   3   7   8  211.56    9.78
  -3   7  -8  216.86    8.19
  -3   7  -8  213.68    9.06
   3   7   9    8.47    2.39
  -3   7  -9    9.93    2.08
  -3   7  -9    9.19    2.47
  -3   7 -10    1.44    1.95
  -3   7 -10    0.64    0.99
  -3   7 -11    3.38    2.52
  -3   7 -12  129.38    7.18
  -3   7 -13   63.08    5.13
  -3   7 -14  127.45    6.64
  -3   7 -15   58.46    4.41
  -3   7 -16    7.67    2.09
  -3   7 -17   34.63    3.05
  -3   7 -18   66.07    3.65
  -3   7 -19  137.11    4.52
   3   8 -17  166.79    5.57
   3   8 -16  190.79    6.85
   3   8 -15   70.35    4.64
   3   8 -15   45.44    3.18
   3   8 -14  142.96    7.11
   3   8 -13   12.16    2.79
   3   8 -12   11.38    2.86
   3   8 -11    9.83    3.18
   3   8 -10   16.90    3.64
   3   8  -9   55.82    5.49
   3   8  -9   48.79    4.33
   3   8  -8   27.71    4.19
   3   8  -8   33.54    3.90
   3   8  -7   44.00    4.69
   3   8  -7   33.42    4.62
   3   8  -6   11.41    2.81
   3   8  -6    6.29    2.57
   3   8  -5   57.17    5.65
   3   8  -5   62.99    5.78
   3   8  -4  109.32    7.67
   3   8  -4  108.33    7.38
   3   8  -3   72.11    6.39
   3   8  -3   58.32    5.45
  -3   8   3   63.62    5.11
   3   8  -2   85.74    7.01
  -3   8   2   89.89    5.87
   3   8  -2   90.53    6.43
   3   8  -1  298.00   11.30
   3   8  -1  290.82   12.65
  -3   8   1  295.53   10.18
  -3   8   0    1.48    1.29
   3   8   0    0.76    2.37
  -3   8   0    4.74    2.06
   3   8   0    4.11    1.71
   3   8   1   61.69    6.22
  -3   8  -1   70.75    5.11
  -3   8  -1   72.43    5.02
   3   8   1   76.34    5.45
  -3   8  -2   86.04    5.38
   3   8   2   79.47    6.89
  -3   8  -2   81.09    5.39
   3   8   2   87.98    5.47
   3   8   3   96.56    7.33
  -3   8  -3   92.60    5.62
  -3   8  -3  101.97    5.89
  -3   8  -4   26.93    3.17
   3   8   4   25.19    4.01
  -3   8  -4   26.22    3.20
  -3   8  -5   64.45    4.81
   3   8   5   59.69    5.57
  -3   8  -5   65.50    4.74
  -3   8  -6  123.06    6.53
   3   8   6  114.67    7.30
  -3   8  -6  124.32    6.35
   3   8   7  104.53    6.82
  -3   8  -7  111.44    5.92
  -3   8  -7  117.56    6.40
  -3   8  -8  217.54    8.58
   3   8   8  213.21    9.06
  -3   8  -8  207.23    7.75
   3   8   9  107.30    6.05
  -3   8  -9  110.91    6.16
  -3   8  -9  107.16    5.42
  -3   8 -10  159.74    7.19
  -3   8 -10  155.96    6.19
  -3   8 -11   10.42    2.42
  -3   8 -11    8.00    1.60
  -3   8 -12    7.57    2.11
  -3   8 -13   27.12    2.97
  -3   8 -14   33.91    3.09
  -3   8 -15   47.45    3.35
  -3   8 -16    3.95    1.24
   3   9 -13   14.56    1.98
   3   9 -12   78.19    4.61
   3   9 -11    1.90    1.40
   3   9 -10  126.31    6.45
   3   9  -9   57.06    4.61
   3   9  -8  109.97    5.49
   3   9  -8  118.77    6.57
   3   9  -7   17.57    3.07
   3   9  -7   14.15    2.46
   3   9  -6   64.32    5.08
   3   9  -6   60.94    4.88
   3   9  -5   89.56    6.08
   3   9  -5  100.09    6.11
   3   9  -4  115.01    7.03
   3   9  -4  124.72    6.86
   3   9  -3   51.93    5.04
   3   9  -3   58.63    4.84
   3   9  -2    0.65    2.23
   3   9  -2    0.86    1.38
   3   9  -1    6.64    2.77
   3   9  -1    5.96    2.10
   3   9   0   92.47    6.70
  -3   9   0   91.39    5.46
   3   9   0  101.65    5.65
   3   9   1   27.28    3.99
  -3   9  -1   24.38    3.20
   3   9   1   25.04    2.89
   3   9   2    7.92    2.75
  -3   9  -2    7.92    2.30
   3   9   3   42.32    4.51
  -3   9  -3   49.55    4.01
  -3   9  -3   48.88    3.69
  -3   9  -4    7.98    1.95
  -3   9  -4    6.53    1.98
   3   9   4    6.78    2.33
  -3   9  -5  114.49    5.44
   3   9   5  104.44    6.28
  -3   9  -5  114.20    5.58
  -3   9  -6    3.90    1.55
   3   9   6    5.04    1.90
  -3   9  -6    4.69    1.72
  -3   9  -7  222.26    7.34
  -3   9  -7  232.60    7.39
   3   9   7  223.81    8.08
   3   9   8   23.27    2.61
  -3   9  -8   21.83    2.53
  -3   9  -8   23.41    2.46
  -3   9  -9  210.10    6.85
  -3   9  -9  228.05    6.48
  -3   9 -10  106.45    4.80
  -3   9 -10  109.49    4.13
  -3   9 -11   79.26    4.00
  -3   9 -12   67.24    3.44
  -3   9 -13    3.48    0.94
   3  10  -8   23.75    2.22
   3  10  -7  107.72    4.57
   3  10  -6   12.31    1.86
   3  10  -5   48.10    3.19
   3  10  -4   14.19    1.91
   3  10  -3   26.73    2.36
   3  10  -3   29.77    2.97
   3  10  -2    2.15    1.20
   3  10  -2   -0.05    0.79
   3  10  -1    3.46    1.52
   3  10  -1    3.01    1.07
   3  10   0   69.54    4.49
   3  10   1    8.32    1.97
   3  10   2  115.82    5.57
   3  10   3   31.96    3.00
  -4   0  25    0.71    1.45
   4   0 -24  716.78   14.09
  -4   0  24  780.38   15.29
  -4   0  23    0.49    1.90
   4   0 -23    2.42    1.40
   4   0 -22 1307.71   23.06
  -4   0  22 1411.50   22.87
  -4   0  21    2.88    2.57
   4   0 -21    1.91    1.42
  -4   0  20 1332.14   23.81
   4   0 -20 1314.94   25.37
   4   0 -19    2.70    1.36
  -4   0  19    0.93    2.20
   4   0 -18    6.91    2.29
  -4   0  18    5.30    2.48
   4   0 -17    1.50    1.50
   4   0 -17    4.33    1.61
  -4   0  17    0.30    1.73
   4   0 -16  223.74    9.33
   4   0 -16  207.42   10.47
   4   0 -15    2.20    1.55
   4   0 -15    4.89    2.23
   4   0 -14   10.83    2.22
   4   0 -14   12.85    2.52
   4   0 -13    6.29    1.62
   4   0 -13    2.36    1.44
   4   0 -12 1015.55   16.91
   4   0 -11    1.53    1.21
   4   0 -10  558.54   11.61
   4   0  -9    3.44    1.37
   4   0  -8   37.17    2.97
   4   0  -7   -0.80    0.97
   4   0  -6  611.78   10.61
   4   0  -5    7.48    1.56
   4   0  -4   57.23    3.25
   4   0  -3    4.96    1.27
   4   0  -2   80.64    3.77
   4   0  -1    0.32    0.97
   4   0   0 3277.74   23.25
   4   0   1    1.53    1.05
   4   0   2 1118.72   13.96
   4   0   3    0.48    0.96
   4   0   4  841.51   12.39
   4   0   5    1.84    1.01
   4   0   6   24.88    2.23
   4   0   7    0.46    0.73
   4   0   8  596.13   11.35
   4   0   9    8.00    1.52
   4   0  10 1687.43   20.54
   4   0  11    2.03    1.05
   4   0  12 2494.66   26.63
  -4   0 -12 2524.40   28.65
   4   0  13    0.29    0.77
  -4   0 -13    0.66    1.41
  -4   0 -14 2065.09   27.65
  -4   0 -15    2.86    1.70
  -4   0 -16  973.23   19.80
  -4   0 -17    0.11    1.63
  -4   0 -18   40.93    4.36
  -4   0 -19    4.24    1.97
  -4   0 -20   21.75    3.27
  -4   0 -21    2.26    1.83
  -4   0 -22  381.09   10.76
  -4   0 -23    3.14    1.42
  -4   0 -24   69.16    4.00
  -4   0 -25    0.40    0.61
   4   1 -25   60.20    3.77
  -4  -1  25   66.33    4.10
  -4  -1  24   -0.31    1.65
   4   1 -24    0.47    1.22
   4   1 -23   28.34    3.49
  -4   1  23   29.56    3.77
  -4  -1  23   30.04    3.59
  -4  -1  22   22.96    3.75
   4   1 -22   19.01    3.46
  -4   1  22   21.93    3.67
  -4  -1  21  107.75    6.87
   4  -1 -21  107.83    6.73
   4   1 -21  102.70    7.04
  -4   1  21   99.43    6.70
  -4  -1  20  136.50    7.88
   4  -1 -20  135.92    7.79
   4   1 -20  136.65    8.46
  -4   1  20  140.14    8.18
   4  -1 -19 1310.15   24.83
   4   1 -19 1260.75   26.12
  -4   1  19 1319.55   23.82
  -4   1  18   69.17    5.72
   4   1 -18   64.90    6.22
   4  -1 -18   67.48    6.02
  -4   1  17   66.62    5.65
   4  -1 -17   69.22    5.90
   4   1 -17   75.56    6.61
  -4   1  16  450.61   13.76
   4  -1 -16  484.86   15.62
   4   1 -16  462.85   16.22
  -4   1  15   78.38    5.69
   4   1 -15   73.60    6.52
   4  -1 -15   79.34    5.67
   4  -1 -15   84.17    6.61
  -4   1  14  236.25    9.27
   4   1 -14  245.26   11.45
   4  -1 -14  247.95    9.43
   4   1 -14  255.42    8.82
   4  -1 -14  252.99   11.12
  -4   1  13   43.25    3.91
   4  -1 -13   48.66    4.19
   4   1 -13   47.13    3.69
   4   1 -13   52.23    5.25
   4  -1 -13   49.16    4.93
   4  -1 -12  179.90    7.53
   4   1 -12  162.65    6.53
   4  -1 -11  405.15   10.61
   4   1 -11  405.85    9.87
   4  -1 -10  138.66    6.04
   4   1 -10  130.09    5.38
   4  -1  -9   32.61    2.96
   4   1  -9   34.70    2.78
   4  -1  -8 1036.49   14.91
   4   1  -8 1005.37   13.86
   4  -1  -7  483.21   10.03
   4   1  -7  489.78    9.49
   4  -1  -6  460.90    9.56
   4   1  -6  447.15    8.91
   4   1  -5  824.94   11.97
   4  -1  -5  854.27   12.61
   4   1  -4  926.65   12.58
   4  -1  -4  885.76   12.52
   4  -1  -3   11.51    1.63
   4   1  -3   11.01    1.65
  -4   1   2    9.70    0.61
   4  -1  -2   10.91    1.65
   4   1  -2   10.93    1.57
   4  -1  -1  651.75   10.45
   4   1  -1  679.27   10.94
   4  -1   0  319.29    7.24
   4   1   0  327.68    7.70
   4  -1   1   26.33    2.21
   4   1   1   30.65    2.54
   4  -1   2  759.54   11.23
   4   1   2  773.12   12.05
   4   1   3  726.83   11.79
   4  -1   3  758.28   11.37
   4  -1   4 4685.45   28.78
   4  -1   5  436.38    9.00
   4   1   5  462.85    8.13
   4  -1   5  438.20    9.66
   4  -1   6 2569.53   23.91
   4   1   6 2659.85   20.20
   4  -1   7  626.64   12.25
   4   1   7  655.97   10.35
   4   1   8 1667.56   16.78
   4  -1   8 1579.42   20.07
   4  -1   9 1336.83   19.25
   4   1   9 1410.18   16.20
   4  -1  10 1996.78   24.12
   4  -1  11  443.77   11.90
  -4   1 -12   86.05    5.22
  -4  -1 -12   93.65    5.86
  -4   1 -12   96.67    5.81
   4  -1  12  104.98    6.05
   4  -1  13   14.49    2.49
  -4   1 -13   13.39    2.39
  -4   1 -13   14.99    2.67
  -4  -1 -13   12.44    2.56
  -4   1 -14  283.63    9.90
  -4  -1 -14  308.02   11.23
  -4   1 -14  304.51   10.81
   4  -1  14  310.86   11.06
  -4   1 -15   34.51    3.68
  -4  -1 -15   33.93    4.02
   4  -1  15   35.17    4.04
  -4   1 -15   35.52    3.86
  -4   1 -16  309.80   10.82
  -4  -1 -16  342.59   12.23
  -4   1 -17  130.16    7.14
  -4  -1 -17  139.15    7.93
  -4   1 -18  393.72   12.18
  -4  -1 -18  424.44   13.58
  -4   1 -19    4.30    1.81
  -4  -1 -19   11.41    2.99
  -4   1 -20  156.41    7.43
  -4  -1 -20  169.97    8.39
  -4   1 -21  353.27   10.54
  -4  -1 -21  376.98   11.79
  -4   1 -22   23.73    2.83
  -4  -1 -22   21.70    3.12
  -4   1 -23   69.19    4.03
  -4  -1 -23   72.29    4.62
  -4   1 -24    7.02    1.43
  -4  -1 -24    8.53    1.74
  -4  -1 -25    3.75    1.14
  -4  -2  25    0.44    0.99
   4   2 -25    0.46    1.02
  -4  -2  24    0.21    1.24
   4   2 -24   -1.07    1.45
  -4  -2  23   10.88    2.32
   4   2 -23   12.35    2.68
  -4  -2  22    4.42    2.24
   4   2 -22    3.31    1.97
  -4   2  21    2.23    2.69
   4   2 -21    0.41    2.28
  -4  -2  21    4.56    2.44
   4   2 -20  121.81    8.06
  -4   2  20  111.07    7.48
   4   2 -19  115.86    8.12
  -4   2  19  114.98    7.77
   4   2 -18   44.14    5.38
  -4   2  18   43.95    5.00
   4   2 -17  403.25   15.30
  -4   2  17  419.69   13.79
  -4   2  16    4.81    2.13
   4   2 -16    6.50    2.82
   4   2 -15  554.21   17.77
  -4   2  15  568.20   15.60
   4   2 -14  414.49   15.19
   4  -2 -14  444.00   13.21
  -4   2  14  408.58   12.77
   4  -2 -13    8.14    2.02
  -4   2  13    7.23    2.00
  -4   2  13    8.12    2.36
   4   2 -13   14.35    3.13
   4  -2 -12  801.53   16.40
  -4   2  12  792.51   17.53
  -4   2  12  823.85   16.93
   4  -2 -11  263.25    9.06
   4   2 -11  268.51    7.69
   4  -2 -10 2226.27   24.95
   4   2 -10 2351.01   22.24
   4  -2  -9  347.99    9.53
   4   2  -9  325.94    8.01
   4  -2  -8  480.64   10.68
   4   2  -8  510.80    9.92
   4   2  -7   78.17    3.95
   4  -2  -7   55.05    3.62
   4  -2  -6  166.35    5.96
   4   2  -6  172.22    5.69
   4  -2  -5   17.32    2.10
   4   2  -5   16.20    1.84
   4  -2  -4  197.47    6.18
   4   2  -4  202.90    6.13
   4  -2  -3  120.60    4.74
   4   2  -3  118.60    4.79
  -4   2   2  127.63    3.09
   4  -2  -2  126.41    4.82
   4   2  -2  136.36    5.14
   4  -2  -1 1297.02   14.87
   4   2  -1 1331.56   15.99
   4  -2   0  427.44    8.59
   4   2   0  410.36    9.00
   4   2   1 1763.78   18.43
   4  -2   1 1706.61   16.47
   4  -2   2  951.69   12.65
   4   2   3  636.41    7.82
   4  -2   3  640.24   10.50
   4  -2   4  132.04    5.71
   4   2   4  146.62    3.85
   4   2   4  139.39    3.77
   4  -2   4  129.43    4.80
   4  -2   5   16.22    1.84
   4   2   5   18.20    1.49
   4  -2   5   21.62    2.57
   4  -2   6   42.84    3.52
   4  -2   7  215.86    7.90
   4  -2   8 1846.28   23.64
   4  -2   9  292.48    9.81
   4  -2  10  210.96    8.61
  -4  -2 -11  548.75   13.98
  -4   2 -11  540.67   13.38
   4  -2  11  513.06   13.86
  -4  -2 -12  473.43   13.44
  -4   2 -12  455.56   12.62
   4  -2  12  439.77   13.24
  -4   2 -13   32.60    3.29
  -4  -2 -13   30.80    3.78
  -4   2 -13   34.63    3.75
   4  -2  13   29.75    3.75
  -4   2 -14  487.17   12.57
  -4  -2 -14  517.29   14.85
   4  -2  14  512.04   15.13
  -4   2 -14  489.88   13.91
  -4   2 -15    6.30    1.91
   4  -2  15    4.53    1.46
  -4   2 -15   10.91    2.34
  -4  -2 -15    5.01    1.94
  -4   2 -16   45.30    4.05
  -4  -2 -16   43.70    4.59
  -4   2 -17   49.93    4.37
  -4  -2 -17   49.71    4.99
  -4   2 -18   74.06    5.15
  -4  -2 -18   77.90    6.17
  -4   2 -19  208.81    8.30
  -4  -2 -19  213.80    9.68
  -4   2 -20  140.46    6.55
  -4  -2 -20  129.26    7.39
  -4  -2 -21    6.76    2.48
  -4  -2 -22  104.91    5.96
  -4  -2 -23   26.67    2.95
  -4  -2 -24  120.22    5.23
  -4  -2 -25  148.48    4.91
   4   3 -25   -0.44    0.82
  -4  -3  24   30.47    2.84
   4   3 -24   32.27    3.19
   4   3 -23    5.88    1.98
  -4  -3  23    6.94    1.97
  -4  -3  22    5.19    1.94
   4   3 -22    2.89    2.13
   4   3 -21    6.90    3.02
   4   3 -20   -2.02    2.54
   4   3 -19   50.84    5.53
   4   3 -18  114.16    8.06
   4   3 -17    6.79    2.70
   4   3 -16   -2.17    1.96
   4   3 -15  201.72   10.75
   4   3 -14  570.50   17.80
  -4   3  14  578.94   15.65
  -4   3  14  567.31   16.27
   4  -3 -13  154.89    7.90
   4   3 -13  142.15    9.01
  -4   3  13  147.81    7.94
  -4   3  13  151.46    8.26
   4  -3 -12  168.74    7.97
   4   3 -12  162.21    9.36
  -4   3  12  161.51    8.00
   4  -3 -11 1114.26   19.53
   4   3 -11 1146.56   24.08
   4   3 -10  154.41    8.74
   4  -3 -10  136.72    6.62
   4  -3  -9   51.83    4.07
   4  -3  -8  775.60   14.42
   4  -3  -7   53.42    3.81
   4  -3  -6  726.06   13.17
   4   3  -6  822.06   12.69
   4  -3  -5  168.68    6.25
   4   3  -5  192.21    6.20
   4  -3  -4  116.27    4.99
   4   3  -4  131.51    5.11
  -4   3   3  335.07    6.70
   4  -3  -3  336.78    8.25
   4   3  -3  345.04    8.27
   4   3  -2  306.10    7.74
  -4   3   2  308.09    6.16
   4  -3  -2  307.77    7.85
  -4   3   1  883.12   10.52
   4  -3  -1  796.19   12.01
   4  -3   0  405.40    8.55
   4  -3   1  447.33    8.64
   4  -3   2  141.89    4.94
   4   3   3 1199.60   13.49
   4  -3   3 1199.78   14.20
   4  -3   4 1033.35   17.33
   4   3   4 1058.99   13.09
   4  -3   4 1076.51   13.44
   4   3   5  162.08    5.23
   4  -3   5  163.04    7.17
   4  -3   6  197.05    7.93
   4   3   6  203.23    6.23
   4   3   7    5.29    1.32
   4  -3   7    0.91    1.27
   4  -3   8   56.42    4.75
   4  -3   9  628.18   15.53
  -4  -3 -10  482.25   13.10
  -4   3 -10  461.58   11.19
   4  -3  10  477.58   13.81
  -4  -3 -11  516.85   13.94
   4  -3  11  519.37   14.95
  -4   3 -11  493.07   11.77
  -4   3 -11  522.93   13.30
  -4   3 -12    5.67    1.52
  -4   3 -12    5.45    1.96
  -4  -3 -13  149.30    7.96
  -4   3 -13  153.64    6.76
  -4   3 -13  155.48    7.81
   4  -3  13  169.30    9.04
  -4  -3 -14  104.02    6.82
   4  -3  14  108.00    7.48
  -4   3 -14   94.89    5.45
  -4  -3 -15   84.80    6.22
  -4   3 -15   86.75    5.17
  -4  -3 -16  780.78   18.53
  -4   3 -16  760.63   14.90
  -4  -3 -17   18.23    3.45
  -4   3 -17   19.49    2.43
  -4  -3 -18  235.12   10.07
  -4  -3 -19   42.21    4.37
  -4  -3 -20   73.28    5.42
  -4  -3 -21  143.39    7.12
  -4  -3 -22   40.57    3.60
  -4  -3 -23  148.42    6.06
  -4  -3 -24   20.78    2.06
   4   4 -24   46.83    3.28
  -4  -4  23   -0.25    0.96
   4   4 -23   -0.23    1.42
   4   4 -22   29.29    3.43
   4   4 -22   29.87    3.07
   4   4 -21   -0.04    1.81
   4   4 -20  169.59    8.90
   4   4 -19   45.81    5.12
   4   4 -18    2.07    2.21
   4   4 -17   19.47    3.72
   4   4 -16   41.83    5.13
   4   4 -15   71.03    6.53
   4   4 -14   42.42    5.07
   4  -4 -13    4.86    1.53
  -4   4  13    6.57    1.90
   4   4 -13   10.51    2.98
   4  -4 -12  200.33    9.03
   4   4 -12  204.18   10.50
  -4   4  12  201.39    8.93
   4  -4 -11  156.16    7.82
   4   4 -11  152.96    9.06
  -4   4  11  156.83    7.79
   4  -4 -10    7.21    1.82
  -4   4  10    3.38    1.63
   4   4 -10    5.09    1.85
   4  -4  -9  438.05   12.16
   4   4  -9  449.33   14.77
  -4   4   9  432.08   12.22
   4  -4  -8   24.41    2.93
  -4   4   8   25.47    3.12
   4  -4  -7 1455.36   20.82
  -4   4   6  604.05   12.27
   4  -4  -6  542.44   12.28
   4  -4  -5  212.40    7.40
  -4   4   5  231.36    7.14
   4  -4  -4  109.18    5.15
  -4   4   4  106.91    4.61
  -4   4   3  382.14    8.39
   4  -4  -3  373.21    9.12
  -4   4   2   99.51    4.19
   4  -4  -2   96.04    4.48
   4  -4  -1   22.43    2.14
   4  -4   0  202.79    6.01
   4  -4   1  144.46    7.31
   4  -4   1  146.54    4.96
   4  -4   2    1.31    1.34
   4  -4   3  129.77    6.94
   4   4   4   17.85    2.10
   4  -4   4   13.81    2.78
   4   4   5  501.60   10.92
   4  -4   5  482.83   13.52
   4   4   6   12.75    2.00
   4  -4   6   12.63    2.53
  -4   4  -7  214.55    7.80
   4  -4   7  202.17    9.18
   4   4   7  224.71    7.55
  -4   4  -8   10.09    1.87
   4  -4   8    6.96    2.22
  -4  -4  -9   21.48    2.74
  -4   4  -9   23.48    2.74
   4  -4   9   21.55    3.29
  -4  -4 -10   17.55    2.65
  -4   4 -10   16.65    2.38
   4  -4  10   17.98    3.19
  -4  -4 -11  510.45   13.91
  -4   4 -11  507.38   12.68
   4  -4  11  542.63   16.34
  -4  -4 -12   38.65    4.06
  -4   4 -12   41.95    3.81
   4  -4  12   39.58    4.60
  -4  -4 -13  760.19   17.47
  -4   4 -13  749.61   15.75
  -4  -4 -14   29.60    3.77
  -4   4 -14   24.56    3.08
  -4  -4 -15  597.62   15.67
  -4   4 -15  605.59   13.90
  -4   4 -16    6.30    1.71
  -4  -4 -16    1.42    1.76
  -4  -4 -17  141.35    7.52
  -4   4 -17  140.55    6.43
  -4  -4 -18   13.67    2.64
  -4   4 -18   12.19    2.00
  -4  -4 -19  228.74    8.95
  -4   4 -19  217.04    6.98
  -4  -4 -20   83.90    5.32
  -4  -4 -21  217.29    7.73
  -4  -4 -22    5.45    1.41
  -4  -4 -23   68.91    3.51
  -4  -5  22    4.27    1.32
   4   5 -22    6.44    1.54
   4   5 -21  166.86    7.18
   4   5 -21  168.35    6.79
   4   5 -20   19.96    3.04
   4   5 -20   23.89    3.17
   4   5 -19   16.07    3.08
   4   5 -19   16.83    3.18
   4   5 -18    3.85    2.23
   4   5 -17   15.57    3.17
   4   5 -16   99.29    7.06
   4   5 -15    1.63    1.81
   4   5 -14  134.72    8.39
   4   5 -13   81.19    6.71
   4   5 -12  188.59    9.92
   4  -5 -11  179.28    8.75
   4   5 -11  173.05    9.35
   4  -5 -10  115.00    6.83
  -4   5  10  103.78    6.53
  -4   5  10  104.66    6.30
  -4   5   9  208.52    8.79
   4  -5  -9  214.06    9.05
  -4   5   9  198.86    8.49
   4  -5  -8    6.11    1.77
  -4   5   8    3.40    1.32
  -4   5   8    3.51    1.46
   4  -5  -7    7.27    1.65
  -4   5   7    9.07    2.03
  -4   5   6   92.21    5.67
   4  -5  -6   89.58    5.27
  -4   5   6   91.28    5.25
   4  -5  -5  719.74   14.15
  -4   5   5  732.02   13.99
  -4   5   4    5.49    1.64
  -4   5   4    5.39    1.77
  -4   5   4    7.67    1.77
  -4   5   3 1032.40   16.95
  -4   5   3 1051.90   17.97
  -4   5   2    2.33    1.24
  -4   5   2    1.24    1.33
  -4   5   1 1136.05   17.21
  -4   5   1 1149.33   18.33
  -4   5   0  384.56   10.70
  -4   5   0  378.27    9.88
   4  -5   0  363.23   13.38
  -4   5  -1  582.88   13.08
   4  -5   1  540.64   16.05
  -4   5  -1  551.43   11.80
  -4   5  -2  544.34   12.61
   4  -5   2  508.96   15.53
  -4   5  -2  516.96   11.38
  -4   5  -3  321.22    9.77
  -4   5  -3  303.35    8.66
  -4   5  -4    2.90    1.18
  -4   5  -4    3.76    1.16
   4   5   5   84.55    5.27
  -4   5  -5   76.71    4.92
  -4   5  -5   68.62    4.19
   4  -5   5   66.47    5.74
  -4   5  -6  118.58    6.22
   4  -5   6  113.51    7.50
   4   5   6  122.90    6.20
  -4   5  -7  153.29    7.06
   4  -5   7  144.92    8.49
  -4   5  -8  387.58   11.35
   4  -5   8  391.24   13.89
  -4   5  -9  288.51    9.84
   4  -5   9  291.26   12.30
  -4   5 -10  597.97   14.31
   4  -5  10  626.36   18.21
  -4   5 -11  683.37   15.39
  -4   5 -12    1.25    1.51
  -4  -5 -12    0.75    1.29
  -4  -5 -13  210.09    9.05
  -4   5 -13  206.74    8.53
  -4  -5 -14   14.70    2.54
  -4   5 -14   10.04    2.53
  -4  -5 -15  156.87    7.66
  -4   5 -15  158.39    7.32
  -4   5 -16  162.18    7.10
  -4  -5 -16  164.06    7.62
  -4   5 -17   76.34    4.78
  -4  -5 -17   80.53    5.22
  -4   5 -18   93.26    4.90
  -4  -5 -18  107.57    5.70
  -4   5 -19   -0.62    0.95
  -4  -5 -19   -1.22    1.26
  -4   5 -20   53.94    2.96
  -4  -5 -20   55.64    3.56
   4   6 -20   22.24    2.33
   4   6 -20   24.46    2.69
   4   6 -19  290.88    8.78
   4   6 -19  302.38    9.72
   4   6 -18   58.10    4.48
   4   6 -18   57.43    4.88
   4   6 -17  398.19   11.98
   4   6 -17  392.92   13.07
   4   6 -16   76.87    5.63
   4   6 -16   73.53    6.52
   4   6 -15  471.66   13.90
   4   6 -15  467.20   16.08
   4   6 -14  234.60   11.89
   4   6 -13   27.27    4.50
   4   6 -12    3.28    3.18
   4   6 -11   15.82    3.62
   4   6 -10   32.82    4.83
   4   6  -9   24.54    4.33
   4   6  -8  211.67   11.31
  -4   6   7  146.66    7.31
   4   6  -7  131.39    8.75
  -4   6   6  411.12   12.05
   4   6  -6  391.73   14.60
  -4   6   5   92.73    5.76
   4   6  -5  116.69    7.89
  -4   6   4   75.18    5.28
   4   6  -4   69.58    5.98
  -4   6   3   85.53    5.29
   4   6  -3   86.88    6.54
  -4   6   3   90.79    5.70
  -4   6   2   50.68    4.12
   4   6  -2   51.47    4.98
  -4   6   2   51.20    4.35
  -4   6   1  222.36    8.67
  -4   6   1  208.25    8.03
   4   6  -1  218.63    9.59
  -4   6   0   39.59    3.92
  -4   6   0   30.25    3.26
  -4   6  -1  536.04   13.54
  -4   6  -1  520.64   12.35
   4  -6   1  530.10   17.90
  -4   6  -2   85.62    5.45
  -4   6  -2  101.82    5.50
   4  -6   2   89.18    7.49
  -4   6  -3  877.93   17.18
   4  -6   3  869.98   22.65
  -4   6  -3  850.71   15.54
  -4   6  -4   99.89    5.38
   4  -6   4   98.36    7.76
  -4   6  -4  102.73    6.09
  -4   6  -5 1506.41   22.55
  -4   6  -5 1485.66   20.17
   4  -6   5 1463.98   29.04
  -4   6  -6   41.46    4.15
  -4   6  -6   45.61    3.66
   4  -6   6   38.75    5.01
  -4   6  -7  926.40   18.06
  -4   6  -7  923.67   15.61
  -4   6  -8    9.22    2.45
  -4   6  -9  157.56    7.61
  -4   6 -10   24.33    3.38
  -4   6 -11  466.30   13.12
  -4   6 -12   17.55    3.05
  -4   6 -13    1.13    1.84
  -4   6 -14   11.66    2.47
  -4   6 -15   16.51    2.67
  -4   6 -16  113.36    5.73
  -4   6 -17   42.07    3.41
  -4   6 -18   15.57    2.02
  -4   6 -19   15.23    1.75
   4   7 -18  104.18    5.23
   4   7 -17   44.21    3.97
   4   7 -16  135.79    7.23
   4   7 -15  437.25   13.57
   4   7 -14  193.27    9.74
   4   7 -13  236.49   11.08
   4   7 -12   86.65    7.20
   4   7 -11  354.67   14.10
   4   7 -10  239.24   11.70
   4   7  -9   27.97    4.47
   4   7  -8    9.65    3.31
   4   7  -7   38.06    4.98
   4   7  -6  265.97   11.98
  -4   7   5  142.11    7.08
   4   7  -5  132.97    8.45
   4   7  -4  473.65   15.53
  -4   7   4  475.70   12.94
  -4   7   3  375.94   11.64
   4   7  -3  347.85   13.01
  -4   7   2   30.56    3.48
   4   7  -2   35.78    4.19
  -4   7   2   32.52    3.61
  -4   7   1  142.88    7.20
  -4   7   1  130.11    6.68
   4   7  -1  134.96    7.55
  -4   7   0   32.64    3.63
  -4   7   0   30.64    3.40
   4   7   0   33.22    3.80
  -4   7  -1  403.15   11.88
  -4   7  -1  383.10   11.05
  -4   7  -2  223.33    8.92
  -4   7  -2  211.66    8.21
  -4   7  -3  179.42    7.52
  -4   7  -3  184.41    8.16
  -4   7  -4  161.64    7.08
  -4   7  -4  164.67    7.71
  -4   7  -5  148.84    7.34
  -4   7  -5  140.27    6.49
  -4   7  -6  306.56   10.45
  -4   7  -6  306.45    9.39
  -4   7  -7   71.25    5.24
  -4   7  -7   74.26    4.62
  -4   7  -8  236.00    9.25
  -4   7  -8  236.83    7.82
  -4   7  -9  188.17    8.25
   4   7   9  172.67    8.54
  -4   7 -10  202.87    8.57
  -4   7 -11  259.60    9.48
  -4   7 -12  177.60    7.71
  -4   7 -13  190.96    7.79
  -4   7 -14   35.53    3.50
  -4   7 -15  166.06    6.49
  -4   7 -16   65.97    3.92
  -4   7 -17   84.17    4.02
  -4   7 -18   43.30    2.53
   4   8 -16    2.27    1.05
   4   8 -15   -0.80    1.15
   4   8 -14   24.46    3.07
   4   8 -13    0.81    1.84
   4   8 -12   25.50    3.76
   4   8 -11   62.97    5.49
   4   8 -10  115.00    7.29
   4   8  -9  430.49   12.12
   4   8  -9  471.82   14.73
   4   8  -8   48.47    4.55
   4   8  -8   52.95    5.34
   4   8  -7  541.66   15.39
   4   8  -7  611.88   16.74
   4   8  -6  315.28   12.30
   4   8  -6  347.43   12.58
   4   8  -5  427.23   14.76
   4   8  -5  453.74   14.24
   4   8  -4   16.98    3.41
   4   8  -3 1092.92   21.20
   4   8  -2   85.54    5.93
  -4   8   2   75.49    5.13
  -4   8   1  247.64    9.05
   4   8  -1  243.01    9.52
  -4   8   0  437.51   12.03
  -4   8   0  423.90   11.53
  -4   8  -1   41.53    3.82
  -4   8  -1   40.23    3.90
  -4   8  -2  140.83    6.85
  -4   8  -2  150.93    6.81
  -4   8  -3   54.37    4.40
  -4   8  -3   56.35    4.23
  -4   8  -4   21.16    2.91
  -4   8  -4   28.17    3.10
  -4   8  -5   72.13    4.91
   4   8   5   62.16    5.77
  -4   8  -5   70.97    4.58
  -4   8  -6   30.07    3.43
   4   8   6   24.25    3.80
  -4   8  -6   29.31    3.02
   4   8   7   -0.42    1.71
  -4   8  -7    0.15    1.49
  -4   8  -7   -0.53    0.94
   4   8   8    2.90    1.76
  -4   8  -8    1.98    1.59
  -4   8  -8    2.92    1.18
  -4   8  -9    8.03    2.24
  -4   8 -10    3.67    1.85
  -4   8 -11   99.56    5.31
  -4   8 -12   34.84    3.23
  -4   8 -13  396.11    9.43
  -4   8 -14   -0.20    1.09
  -4   8 -15  181.74    5.50
   4   9 -12   34.46    2.80
   4   9 -11   14.82    2.10
   4   9 -10   56.95    4.04
   4   9  -9   43.97    3.68
   4   9  -8  278.21    9.01
   4   9  -8  267.39    8.09
   4   9  -7   38.43    3.60
   4   9  -7   43.45    3.85
   4   9  -6  451.90   11.68
   4   9  -6  437.24   11.95
   4   9  -5    2.75    1.60
   4   9  -5    3.64    1.42
   4   9  -4  485.54   13.77
   4   9  -4  516.31   12.26
   4   9  -3   13.17    2.27
   4   9  -3   10.91    2.84
   4   9  -2  154.52    8.26
   4   9  -2  179.20    6.90
   4   9  -1  185.94    9.03
   4   9   0  101.67    6.95
   4   9   1  318.01   11.58
  -4   9  -2  223.85    7.43
   4   9   2  203.62    9.25
   4   9   3   81.86    5.84
  -4   9  -3   93.68    4.85
  -4   9  -4   40.90    3.27
   4   9   4   35.03    3.88
   4   9   5    6.22    2.01
  -4   9  -5    3.10    1.39
   4   9   6   37.39    3.55
  -4   9  -6   42.27    3.25
  -4   9  -7   12.66    1.97
   4   9   7   14.12    2.22
   4   9   8   27.19    2.44
  -4   9  -8   23.60    2.43
  -4   9  -9   47.25    3.21
  -4   9 -10    1.52    0.97
  -4   9 -11    7.34    1.27
   4  10  -4   44.36    3.05
   4  10  -3   77.94    4.23
   4  10  -2    1.84    1.10
   4  10  -1   35.23    3.04
   4  10   0    2.73    1.28
   4  10   1   15.52    2.16
   4  10   2   89.10    4.47
   4  10   3   11.04    1.73
   5   0 -24    0.82    0.99
   5   0 -23  219.70    8.28
  -5   0  23  233.41    8.12
  -5   0  22    0.85    1.71
   5   0 -22    3.42    1.81
   5   0 -21  339.48   12.17
  -5   0  21  355.65   10.94
  -5   0  20    3.87    2.15
   5   0 -20    1.41    2.00
  -5   0  19   11.17    2.68
   5   0 -19   10.50    3.01
  -5   0  18    0.33    1.16
   5   0 -18    0.40    1.45
   5   0 -17    9.41    2.88
  -5   0  17    5.64    2.12
   5   0 -16    5.68    1.85
  -5   0  16   -1.77    1.37
   5   0 -15    4.57    1.58
  -5   0  15    1.86    1.68
  -5   0  14   16.21    2.69
   5   0 -14   14.85    2.46
  -5   0  13   77.04    5.06
   5   0 -13   90.87    5.72
   5   0 -13   89.36    7.24
  -5   0  12    3.52    1.30
   5   0 -12    0.87    0.75
  -5   0  11  339.49   12.90
   5   0 -11  367.54   10.53
   5   0 -11  381.24   14.35
   5   0 -10    3.45    1.58
   5   0  -9   81.39    4.71
   5   0  -8    9.20    1.95
   5   0  -7    2.69    1.51
   5   0  -6    2.49    1.46
   5   0  -5 1137.27   16.03
   5   0  -4    8.69    1.90
   5   0  -3 3931.99   29.83
   5   0  -2    3.16    1.88
   5   0  -1 6125.24   37.14
   5   0   0    2.21    1.53
   5   0   1 1950.07   21.07
   5   0   2    7.57    1.79
   5   0   3  681.49   12.64
   5   0   4    0.92    1.16
   5   0   5   56.10    3.63
   5   0   6    1.13    0.89
   5   0   7  963.70   15.31
   5   0   8    5.92    1.48
   5   0   9   27.66    2.86
   5   0  10    6.55    1.59
  -5   0 -10   -1.28    1.08
  -5   0 -11  392.15   11.44
   5   0  11  407.52   11.07
  -5   0 -12    1.67    1.36
  -5   0 -13  295.75   10.48
  -5   0 -14    2.28    1.64
  -5   0 -15  699.13   16.55
  -5   0 -16    1.64    1.50
  -5   0 -17  520.58   14.32
  -5   0 -18    5.88    2.02
  -5   0 -19  252.40    9.59
  -5   0 -20    3.01    1.71
  -5   0 -21 1603.08   21.77
  -5   0 -22    1.66    1.43
  -5   0 -23  781.13   12.57
  -5   0 -24    1.07    0.77
  -5  -1  24    1.77    1.28
   5   1 -24    1.92    1.21
  -5  -1  23    4.10    1.65
   5   1 -23    3.11    1.70
   5   1 -22   17.46    3.09
  -5  -1  22   25.04    3.06
  -5   1  21   -0.47    1.97
  -5  -1  21    2.51    1.89
   5  -1 -21    3.05    1.64
   5   1 -21    2.49    1.80
  -5  -1  20   34.17    3.85
   5  -1 -20   34.93    3.97
   5   1 -20   26.09    3.98
  -5   1  20   32.90    3.95
  -5  -1  19   35.70    4.01
   5  -1 -19   40.97    4.59
   5   1 -19   37.10    5.00
  -5   1  19   39.28    4.18
  -5  -1  18   59.72    4.93
   5  -1 -18   63.45    5.89
   5   1 -18   60.55    6.23
  -5   1  18   56.75    4.99
  -5  -1  17   25.65    3.35
   5  -1 -17   38.27    4.69
   5   1 -17   24.80    4.32
  -5   1  17   30.74    3.82
   5   1 -16  246.90   12.42
   5  -1 -16  248.77   11.80
  -5   1  16  223.85    9.43
  -5   1  15    5.60    2.16
   5  -1 -15   14.22    2.81
   5   1 -15   10.91    2.96
   5  -1 -15    7.06    2.55
  -5   1  14    5.89    1.94
   5   1 -14    4.34    1.81
   5  -1 -14    2.27    1.74
   5  -1 -13   89.18    5.88
   5   1 -13   92.17    5.55
   5  -1 -13   92.88    7.21
   5   1 -13   84.91    7.30
  -5   1  13   83.78    5.42
  -5   1  12  565.01   16.38
   5  -1 -12  591.71   14.41
   5   1 -12  613.10   18.91
   5  -1 -12  600.70   17.91
   5   1 -12  618.61   13.64
  -5   1  12  557.34   13.34
   5  -1 -11  456.47   12.27
  -5   1  11  447.94   14.34
   5   1 -11  464.52   11.57
   5   1 -11  497.00   16.70
   5  -1 -11  469.23   15.67
   5  -1 -10  117.48    6.09
   5   1 -10  120.86    5.82
   5  -1  -9 1539.25   20.87
   5   1  -9 1554.55   19.97
   5  -1  -8   74.52    4.59
   5   1  -8   56.39    3.85
   5  -1  -7  559.08   11.85
   5   1  -7  541.75   11.30
   5  -1  -6 3373.26   28.55
   5   1  -6 3385.32   28.07
   5  -1  -5 1871.29   21.11
   5   1  -5 1826.78   20.52
   5  -1  -4 2347.46   23.54
   5   1  -4 2216.97   22.49
   5  -1  -3  659.61   12.34
   5   1  -3  636.39   12.11
   5  -1  -2 1733.72   20.02
   5   1  -2 1704.02   19.91
   5  -1  -1  677.15   12.35
   5   1  -1  665.74   12.53
   5  -1   0   76.61    4.22
   5   1   0   64.95    4.17
   5  -1   1  176.28    6.34
   5   1   1  182.58    6.73
   5   1   2  735.11   13.42
   5  -1   2  744.17   12.99
   5   1   3  291.52    8.50
   5  -1   3  288.54    8.16
   5  -1   4  641.75   12.16
   5   1   5  734.62   11.66
   5  -1   5  715.09   13.49
   5  -1   6 1488.62   19.93
   5   1   6 1620.47   17.47
   5  -1   7  325.77    9.65
   5   1   7  364.69    8.56
   5  -1   8  533.21   12.60
   5  -1   9  280.24    9.47
  -5   1 -10  239.79    8.47
  -5  -1 -10  261.18    9.45
   5  -1  10  244.22    9.04
  -5   1 -11  316.24    9.95
  -5  -1 -11  334.67   11.06
   5  -1  11  317.78   10.58
  -5   1 -12  863.76   16.88
   5  -1  12  905.17   18.32
  -5   1 -13  623.56   14.71
  -5  -1 -13  658.32   16.36
   5  -1  13  679.65   16.13
  -5  -1 -14    2.94    1.99
  -5   1 -14    2.55    1.39
  -5   1 -15   63.53    5.00
  -5  -1 -15   67.51    5.48
  -5   1 -16  399.14   12.13
  -5  -1 -16  400.21   13.08
  -5  -1 -17   12.13    2.83
  -5   1 -17   11.21    2.34
  -5   1 -18  669.69   15.40
  -5  -1 -18  687.48   16.72
  -5  -1 -19    1.68    2.05
  -5   1 -19    2.72    1.41
  -5   1 -20  418.86   11.36
  -5  -1 -20  435.64   12.49
  -5  -1 -21    1.08    1.69
  -5   1 -21    1.78    1.41
  -5  -1 -22  324.13    9.34
  -5   1 -22  333.03    8.49
  -5   1 -23   32.25    2.41
  -5  -1 -23   37.95    3.09
  -5  -1 -24  159.90    5.20
   5   2 -24   16.70    2.39
  -5  -2  24   16.97    2.04
  -5  -2  23    4.35    1.44
   5   2 -23    6.50    2.03
  -5  -2  22    2.99    1.29
   5   2 -22    1.92    1.92
  -5  -2  21   72.08    4.95
   5   2 -21   72.38    6.01
   5   2 -20    2.09    2.58
  -5  -2  20    2.80    1.83
   5   2 -19    6.33    3.00
  -5  -2  19    0.77    1.49
   5   2 -18  103.60    8.02
  -5   2  18  106.71    6.78
   5   2 -17  380.27   15.33
  -5   2  17  408.33   13.10
   5   2 -16  110.75    8.57
  -5   2  16  115.77    7.17
   5   2 -15 1554.55   31.60
  -5   2  15 1553.32   25.54
   5   2 -14  761.70   22.07
   5  -2 -14  775.97   20.16
  -5   2  14  777.12   17.84
   5  -2 -13  918.21   19.24
   5   2 -13  898.72   23.75
   5  -2 -13  847.99   21.10
  -5   2  13  857.55   20.52
  -5   2  13  885.22   18.60
   5  -2 -12  335.72   11.29
   5   2 -12  333.05   14.44
   5  -2 -12  328.54   13.03
  -5   2  12  342.87   12.64
  -5   2  12  338.74   11.26
  -5   2  11 1252.81   23.44
   5  -2 -11 1300.93   25.68
   5  -2 -11 1240.99   21.01
   5   2 -11 1319.81   27.81
  -5   2  11 1316.37   21.28
   5  -2 -10  822.48   16.54
   5   2 -10  861.07   22.11
  -5   2  10  814.61   18.42
   5   2 -10  849.47   14.97
   5  -2  -9   79.73    5.09
   5   2  -9   95.54    4.95
   5  -2  -8  328.56    9.70
   5   2  -8  348.51    9.24
   5  -2  -7  486.75   11.49
   5   2  -7  511.55   11.01
   5  -2  -6    7.56    1.69
   5   2  -6    3.98    1.41
   5  -2  -5  467.32   10.91
   5   2  -5  488.40   10.98
   5  -2  -4   23.03    2.62
   5   2  -4   13.81    2.06
   5  -2  -3   43.23    3.37
   5   2  -3   67.57    4.13
   5  -2  -2   30.24    2.84
   5   2  -2   26.90    2.80
   5  -2  -1  135.86    5.65
   5   2  -1  127.88    5.80
   5  -2   0   10.76    1.71
   5   2   0   10.78    2.03
   5   2   1  410.69   10.27
   5  -2   1  424.05    9.80
   5  -2   2  106.50    4.99
   5  -2   3 1232.13   16.76
   5  -2   4   44.23    3.70
   5  -2   4   40.98    3.15
   5  -2   5  264.72    7.83
   5  -2   5  278.16    9.12
   5  -2   6    7.28    2.02
   5  -2   7 3030.02   31.59
   5  -2   8   25.36    3.26
  -5  -2  -9 1794.58   25.03
   5  -2   9 1720.81   25.05
  -5  -2 -10   13.33    2.39
   5  -2  10   22.87    3.14
  -5   2 -11 2099.55   25.27
   5  -2  11 2218.64   29.86
  -5   2 -12  141.86    6.86
  -5  -2 -12  145.15    7.83
   5  -2  12  145.98    7.91
  -5   2 -13  931.05   17.40
  -5  -2 -13  956.76   20.24
   5  -2  13  911.85   20.03
  -5   2 -14  183.74    7.87
  -5  -2 -14  188.82    9.15
   5  -2  14  183.04    9.17
  -5   2 -15   24.82    3.23
  -5  -2 -15   28.32    3.66
  -5   2 -16  411.70   11.95
  -5  -2 -16  413.37   13.56
  -5   2 -17  164.07    7.47
  -5  -2 -17  166.23    8.58
  -5  -2 -18  132.15    7.65
  -5   2 -18  128.91    6.37
  -5   2 -19    3.81    1.74
  -5  -2 -19    1.89    2.09
  -5  -2 -20    3.03    1.86
  -5  -2 -21   41.76    3.93
  -5  -2 -22    2.09    1.55
  -5  -2 -23    1.80    1.28
  -5  -2 -24    2.48    0.98
   5   3 -24   18.97    2.30
   5   3 -23  276.52    9.26
  -5  -3  23  263.77    6.94
  -5  -3  22   19.61    2.39
   5   3 -22   16.84    2.92
  -5  -3  21  171.64    6.84
   5   3 -21  180.66    8.92
  -5  -3  20  275.85    9.25
   5   3 -20  281.05   11.73
   5   3 -19  202.01   10.51
   5   3 -18  472.32   16.60
   5   3 -17   40.85    5.39
   5   3 -16  649.43   19.97
   5   3 -15   70.22    6.79
   5   3 -14  219.85   11.88
  -5   3  14  228.55   10.55
  -5   3  13  329.04   12.62
   5  -3 -13  349.88   12.25
   5   3 -13  319.84   14.27
   5  -3 -12  116.11    6.95
   5   3 -12  105.34    8.18
  -5   3  12  110.46    7.26
   5  -3 -11   49.68    4.56
   5   3 -11   48.64    5.48
  -5   3  11   57.60    5.21
   5  -3 -10  110.09    6.39
   5   3 -10  115.91    8.24
  -5   3  10  108.97    6.83
   5  -3  -9   10.92    2.29
  -5  -3   9    9.57    2.37
  -5   3   9    1.73    1.62
   5   3  -9    8.61    2.50
   5  -3  -8   29.35    3.20
   5   3  -8   35.59    4.68
  -5   3   8   34.67    3.83
   5  -3  -7  105.62    5.65
   5  -3  -6   57.76    4.16
   5   3  -6   48.22    3.54
   5  -3  -5    4.05    1.42
   5   3  -5    1.77    0.98
   5   3  -4    5.65    1.60
   5  -3  -4    7.74    1.82
   5   3  -3   54.38    3.83
   5  -3  -3   59.81    3.99
   5   3  -2  171.72    6.73
   5  -3  -2  168.70    6.57
   5  -3  -1  609.37   12.17
   5  -3   0  996.31   15.17
   5  -3   1 1754.42   20.04
   5  -3   2  293.21    8.14
   5  -3   3 1955.25   25.35
   5  -3   3 1965.83   20.83
   5  -3   4  716.92   12.54
   5  -3   4  717.05   15.61
   5  -3   5  640.35   15.00
   5  -3   6 2489.78   30.25
  -5   3  -7  338.51    9.50
   5  -3   7  343.13   11.57
  -5  -3  -7  341.22   10.71
  -5  -3  -8 2527.89   30.06
  -5   3  -8 2496.81   26.33
   5  -3   8 2539.99   31.87
  -5   3  -9    9.80    1.92
  -5  -3  -9   11.40    2.24
   5  -3   9   11.29    2.66
  -5  -3 -10  784.50   17.47
  -5   3 -10  772.45   14.89
   5  -3  10  780.26   18.46
  -5  -3 -11  100.59    6.48
  -5   3 -11  103.80    5.63
   5  -3  11   94.17    6.63
  -5  -3 -12 1321.67   23.72
  -5   3 -12 1280.57   19.51
   5  -3  12 1352.91   25.35
  -5  -3 -13  102.18    6.69
  -5   3 -13   99.29    5.49
  -5  -3 -14   13.10    2.67
  -5   3 -14    5.95    1.59
  -5  -3 -15   53.53    5.07
  -5  -3 -16  225.16    9.91
  -5  -3 -17  354.02   12.16
  -5  -3 -18   25.36    3.50
  -5  -3 -19    7.54    2.38
  -5  -3 -20   38.19    3.91
  -5  -3 -21   44.89    3.81
  -5  -3 -22   36.38    3.06
  -5  -3 -23   88.06    4.02
   5   4 -23   72.61    4.21
   5   4 -22  423.39   11.35
   5   4 -22  414.90   10.25
  -5  -4  21   52.89    3.49
   5   4 -21   53.08    4.68
   5   4 -20  190.64    9.04
   5   4 -19   31.37    4.29
   5   4 -18    9.06    2.93
   5   4 -17    2.23    2.30
   5   4 -16   18.05    3.80
   5   4 -15  114.67    8.23
   5   4 -14  380.61   15.10
  -5   4  14  407.99   13.59
  -5   4  13   50.27    5.09
   5   4 -13   43.42    5.50
  -5   4  12   70.09    5.80
   5   4 -12   71.46    6.77
  -5   4  11    7.86    2.16
   5   4 -11    7.44    2.52
  -5   4  10  477.34   14.40
   5  -4 -10  493.11   13.95
   5   4 -10  463.83   16.46
   5  -4  -9  177.88    8.19
   5   4  -9  185.72   10.34
  -5   4   9  167.60    8.43
   5  -4  -8  205.17    8.57
   5   4  -8  217.46   10.93
  -5   4   8  228.34    9.60
  -5   4   7 1344.37   22.79
   5   4  -7 1297.98   26.29
   5  -4  -6    7.45    1.92
  -5   4   6    6.48    2.19
   5  -4  -5  512.39   12.61
  -5   4   5  522.70   13.43
  -5   4   4  291.86    9.91
   5  -4  -4  288.18    9.26
  -5   4   3  478.69   12.30
   5  -4  -3  478.07   11.45
  -5   4   2  331.03   10.02
   5  -4  -2  315.56    9.24
  -5   4   1 1019.71   17.17
   5  -4  -1 1016.05   15.73
  -5   4   0  668.08   13.72
   5  -4   0  644.93   12.39
   5  -4   1  649.91   16.51
  -5   4  -1  668.57   13.63
   5  -4   2 1166.81   21.86
  -5   4  -2 1206.34   18.31
  -5   4  -3  356.78    9.96
   5  -4   3  341.60   11.98
  -5   4  -4 1297.71   19.09
   5  -4   4 1241.51   22.83
  -5   4  -5   30.57    3.09
   5  -4   5   31.19    3.98
  -5  -4  -5   29.72    3.23
  -5   4  -6   47.49    3.79
   5  -4   6   33.89    3.99
  -5  -4  -6   38.28    3.77
  -5   4  -7    7.01    1.71
  -5  -4  -7    2.61    1.12
   5  -4   7    3.24    1.61
  -5   4  -8   51.02    3.97
   5  -4   8   51.86    5.12
  -5  -4  -8   48.04    4.35
  -5   4  -9   94.00    5.54
   5  -4   9   98.92    6.98
  -5  -4  -9   93.58    5.99
  -5   4 -10  367.45   10.75
   5  -4  10  386.80   13.76
  -5  -4 -10  361.02   11.92
  -5   4 -11   67.89    4.78
  -5  -4 -11   63.93    5.08
  -5   4 -12    0.25    1.02
  -5  -4 -12    0.80    1.31
  -5  -4 -13   28.05    3.60
  -5   4 -13   28.49    3.15
  -5  -4 -14  103.18    6.66
  -5   4 -14  116.64    5.98
  -5  -4 -15  348.06   11.84
  -5   4 -15  346.27    9.94
  -5   4 -16  313.82    9.08
  -5  -4 -16  322.17   11.17
  -5   4 -17  611.82   11.95
  -5  -4 -17  636.27   15.17
  -5  -4 -18   19.59    3.03
  -5  -4 -19  509.62   12.34
  -5  -4 -20    1.20    1.18
  -5  -4 -21  340.66    8.58
  -5  -4 -22  143.29    4.90
   5   5 -21   23.91    2.65
   5   5 -21   23.71    2.68
  -5  -5  20   27.28    2.34
   5   5 -20   26.25    3.14
   5   5 -20   27.77    3.42
   5   5 -19   11.17    2.53
   5   5 -19   14.35    3.07
   5   5 -18   12.38    2.71
   5   5 -17   21.54    3.40
   5   5 -16    2.61    1.82
   5   5 -15   56.18    5.56
   5   5 -14   68.88    6.09
   5   5 -13  110.69    7.95
  -5   5  13  119.69    7.16
  -5   5  12    5.50    1.87
   5   5 -12   12.24    3.33
   5   5 -11   51.66    5.30
  -5   5  11   51.33    5.03
  -5   5  10    5.16    1.96
   5   5 -10    5.78    2.14
  -5   5   9  535.91   15.13
   5  -5  -9  561.70   15.10
  -5   5   8 1647.98   26.02
   5  -5  -8 1683.40   25.58
   5  -5  -7   14.38    2.42
  -5   5   7    9.26    2.67
  -5   5   6 2689.24   32.32
   5  -5  -6 2755.24   31.04
  -5   5   5   23.43    3.45
  -5   5   4 1508.61   23.46
  -5   5   3   67.03    5.05
   5  -5  -2  592.61   18.89
  -5   5   2  636.91   14.79
  -5   5   1   13.37    2.42
   5  -5  -1    7.92    2.45
  -5   5   0  289.20    9.73
   5  -5   0  295.92   12.93
  -5   5   0  303.25    9.13
  -5   5  -1   14.95    2.52
  -5   5  -1   16.94    2.29
   5  -5   1   15.72    3.19
  -5   5  -2  551.14   13.22
   5  -5   2  544.85   17.13
  -5   5  -2  550.78   12.08
  -5   5  -3  102.13    5.83
  -5   5  -3  107.96    5.31
   5  -5   3  105.04    7.56
  -5   5  -4   81.73    5.13
   5  -5   4   85.85    6.77
  -5   5  -5   15.89    2.52
   5  -5   5   22.76    3.68
  -5   5  -6  131.01    6.62
   5  -5   6  144.05    8.83
  -5   5  -7   32.57    3.43
   5  -5   7   31.77    4.26
  -5   5  -8   76.72    5.12
  -5   5  -9   90.12    5.58
  -5   5 -10  200.12    8.25
  -5  -5 -10  206.80    9.04
  -5  -5 -11    7.00    1.87
  -5   5 -11    6.49    2.01
  -5   5 -12  170.34    7.55
  -5  -5 -12  184.74    8.38
  -5   5 -13  352.86   10.55
  -5  -5 -13  368.28   11.66
  -5   5 -14   12.09    2.35
  -5  -5 -14   13.69    2.25
  -5   5 -15    2.33    1.63
  -5  -5 -15    2.53    1.39
  -5   5 -16  278.22    8.39
  -5  -5 -16  294.05    9.51
  -5   5 -17   35.19    2.92
  -5  -5 -17   39.33    3.53
  -5   5 -18  529.34    9.74
  -5  -5 -18  563.30   11.82
  -5  -5 -19    3.36    1.25
  -5   5 -19    3.26    0.91
   5   6 -20    6.21    1.52
   5   6 -19   31.86    3.16
   5   6 -18    7.52    1.51
   5   6 -18    5.91    2.03
   5   6 -17   42.51    3.76
   5   6 -17   44.32    4.54
   5   6 -16    0.62    0.95
   5   6 -16    0.09    2.37
   5   6 -15    3.14    2.88
   5   6 -14   92.48    7.64
   5   6 -13   34.87    5.35
   5   6 -12  171.42   10.41
   5   6 -11   19.80    4.23
  -5   6  10  225.92    9.47
   5   6 -10  184.73   10.74
  -5   6   9   18.71    2.93
   5   6  -9   15.41    3.69
   5   6  -8  144.64    9.47
  -5   6   8  164.20    8.22
  -5   6   7  928.86   19.38
   5   6  -7  846.66   21.93
  -5   6   6  599.96   15.57
   5   6  -6  552.07   17.35
  -5   6   5  326.58   11.46
   5   6  -5  305.08   12.54
  -5   6   4  416.31   12.68
   5   6  -4  405.40   14.07
  -5   6   3  294.86   10.65
   5   6  -3  285.19   11.42
  -5   6   2    5.11    2.03
   5   6  -2   10.27    2.39
  -5   6   1  344.12   11.21
  -5   6   0   92.53    5.82
  -5   6  -1  579.33   13.03
   5  -6   1  554.85   20.06
  -5   6  -1  582.33   14.26
  -5   6  -2  177.83    7.18
  -5   6  -2  178.31    7.85
  -5   6  -3  601.68   14.30
  -5   6  -3  600.98   12.93
  -5   6  -4  540.05   11.99
  -5   6  -4  534.57   13.56
  -5   6  -5   88.08    5.63
  -5   6  -5   81.02    4.64
  -5   6  -6    1.06    1.59
  -5   6  -7   72.66    5.19
  -5   6  -8   30.85    3.67
  -5   6  -9  165.96    7.66
  -5   6 -10  402.85   11.68
  -5   6 -11    7.38    2.10
  -5   6 -12  335.72   10.28
  -5   6 -13   76.96    4.97
  -5   6 -14  139.28    6.25
  -5   6 -15  130.19    5.74
  -5   6 -16  277.69    7.80
  -5   6 -17  163.87    5.51
  -5   6 -18   11.21    1.42
   5   7 -18   46.10    3.07
   5   7 -17   10.18    2.12
   5   7 -16   46.58    4.14
   5   7 -15   66.50    5.16
   5   7 -14  266.34   10.58
   5   7 -13  201.82    9.71
   5   7 -12   33.73    4.68
   5   7 -11  539.50   16.36
   5   7 -10   40.72    5.27
   5   7  -9  384.66   14.21
   5   7  -8  129.35    8.37
   5   7  -7  193.44   10.03
  -5   7   7  201.64    8.62
  -5   7   6    6.11    1.94
   5   7  -6    2.32    1.69
  -5   7   5   97.67    6.15
   5   7  -5   95.31    6.98
   5   7  -4   68.77    5.85
  -5   7   4   76.79    5.53
  -5   7   3   78.91    5.53
   5   7  -3   78.33    5.96
  -5   7   2   74.83    5.39
   5   7  -2   68.08    5.34
  -5   7   1   11.51    2.49
  -5   7   0   99.10    6.12
  -5   7  -1   73.59    5.21
  -5   7  -2  157.22    7.50
  -5   7  -3    1.19    1.66
  -5   7  -3    2.07    1.19
  -5   7  -4   91.69    5.76
  -5   7  -4   97.57    5.17
  -5   7  -5   77.66    5.32
  -5   7  -5   82.25    4.64
  -5   7  -6  323.96   10.41
  -5   7  -6  310.93    8.59
  -5   7  -7   59.90    4.87
  -5   7  -8 1063.87   18.66
  -5   7  -9   28.94    3.68
   5   7   9   26.92    3.42
  -5   7 -10  419.62   11.41
  -5   7 -11  166.80    7.13
  -5   7 -12  258.44    8.45
  -5   7 -13   14.25    2.32
  -5   7 -14   35.58    3.07
  -5   7 -15   97.29    4.41
  -5   7 -16   92.82    3.90
   5   8 -15  139.48    5.30
   5   8 -14   71.14    4.26
   5   8 -13   35.02    3.26
   5   8 -12  107.00    5.83
   5   8 -11    1.01    1.52
   5   8 -10   11.42    2.48
   5   8  -9    2.16    1.78
   5   8  -9    1.82    1.46
   5   8  -8    8.33    2.40
   5   8  -8    8.64    2.13
   5   8  -7   10.99    2.69
   5   8  -7    9.74    2.52
   5   8  -6   37.91    4.39
   5   8  -6   46.53    4.34
   5   8  -5   14.15    2.72
   5   8  -4  162.48    7.61
  -5   8   4  171.15    7.40
   5   8  -3   57.96    4.57
  -5   8   3   55.54    4.45
  -5   8   2   96.76    5.80
  -5   8   1  150.06    7.10
  -5   8   0  160.32    7.31
  -5   8  -1    6.17    2.00
  -5   8  -2  279.40    9.39
  -5   8  -3  157.39    7.04
  -5   8  -4  270.92    9.01
  -5   8  -5  135.55    6.41
   5   8   5  117.41    7.52
  -5   8  -6   44.49    3.86
   5   8   6   37.34    4.32
   5   8   7  399.90   12.16
  -5   8  -7  407.48   10.53
  -5   8  -8  169.18    6.76
   5   8   8  170.83    7.39
  -5   8  -9  334.04    9.12
  -5   8 -10   44.54    3.52
  -5   8 -11  561.74   10.99
  -5   8 -12    3.01    1.27
  -5   8 -13  169.74    5.52
  -5   8 -14   56.39    2.94
   5   9 -10    1.08    0.83
   5   9  -9    1.86    0.88
   5   9  -8   72.97    3.90
   5   9  -8   58.40    3.38
   5   9  -7    4.37    1.31
   5   9  -7    5.67    1.34
   5   9  -6  120.11    5.88
   5   9  -6  125.79    5.07
   5   9  -5   26.35    3.07
   5   9  -5   26.93    2.45
   5   9  -4  107.99    6.26
   5   9  -3  122.72    6.85
   5   9  -2  297.47   10.60
   5   9  -1  275.49   10.33
   5   9   0  275.51   10.31
  -5   9   0  297.11    8.01
  -5   9  -1  147.39    5.70
   5   9   1  133.05    7.17
  -5   9  -2   38.92    3.03
   5   9   2   33.93    3.97
  -5   9  -3  388.58    9.09
   5   9   3  374.46   11.29
  -5   9  -4   12.14    1.81
   5   9   4   10.16    2.25
  -5   9  -5  499.72   10.12
   5   9   5  497.72   11.78
  -5   9  -6    9.57    1.74
   5   9   6    9.53    1.86
  -5   9  -7  319.57    7.73
   5   9   7  307.44    7.62
  -5   9  -8    1.10    0.90
  -5   9  -9  129.91    4.55
   6   0 -23    1.31    0.81
   6   0 -22   49.55    4.13
  -6   0  21    1.45    1.57
   6   0 -21    4.94    1.99
   6   0 -20 1560.85   26.83
  -6   0  20 1730.03   22.53
  -6   0  19    2.60    1.95
   6   0 -19    2.93    2.50
   6   0 -18 1130.02   25.16
  -6   0  18 1144.80   18.92
  -6   0  17    2.66    1.56
   6   0 -17   -0.81    1.89
   6   0 -16  462.49   17.16
  -6   0  16  459.22   12.15
   6   0 -15    4.44    2.27
   6   0 -14 1009.11   26.12
   6   0 -13    3.10    1.44
   6   0 -13    1.26    1.09
   6   0 -12  187.17    8.49
   6   0 -12  188.89   11.26
  -6   0  11    1.19    1.47
   6   0 -11    6.22    1.97
   6   0 -11    6.27    1.87
  -6   0  10   64.69    6.15
   6   0 -10   69.80    5.07
  -6   0  10   67.81    6.43
  -6   0   9    0.59    1.87
  -6   0   9   -0.06    1.51
  -6   0   8 1881.22   31.11
   6   0  -8 1861.64   24.26
   6   0  -7    0.80    1.28
   6   0  -6  186.37    7.64
   6   0  -5   10.68    2.11
   6   0  -4  278.72    9.06
   6   0  -3    4.42    1.88
   6   0  -2  447.94   11.54
   6   0  -1   10.44    2.52
   6   0   0 3830.77   33.65
   6   0   1    1.45    1.91
   6   0   2 4207.30   35.77
   6   0   3    2.91    2.02
   6   0   4 4857.05   38.23
   6   0   5    2.28    1.41
   6   0   6 2603.28   26.81
  -6   0  -7    1.15    0.92
   6   0   7    3.00    1.30
   6   0   8 1549.04   21.51
  -6   0  -8 1506.86   22.08
  -6   0  -9   10.47    2.21
   6   0   9    1.55    1.18
  -6   0 -10  482.50   13.05
  -6   0 -11    9.85    2.16
  -6   0 -12 1228.82   21.58
  -6   0 -13   12.35    2.55
  -6   0 -14  150.70    7.77
  -6   0 -15    1.93    2.19
  -6   0 -16   15.59    3.07
  -6   0 -17    2.60    1.82
  -6   0 -18   23.82    3.34
  -6   0 -19   -0.21    1.58
  -6   0 -20   86.14    5.00
  -6   0 -21    3.01    1.33
  -6   0 -22   97.57    4.34
   6   1 -23  302.32    9.17
   6   1 -22   46.20    4.21
  -6  -1  22   52.73    3.37
   6  -1 -21  390.58   11.18
   6   1 -21  420.59   13.16
  -6  -1  21  431.81   10.12
  -6  -1  20    6.35    1.94
   6  -1 -20    8.76    2.24
   6   1 -20    5.36    2.38
   6  -1 -19  257.00   10.88
   6   1 -19  259.58   11.97
  -6  -1  19  269.45    8.78
  -6   1  18    3.60    1.67
  -6  -1  18    0.94    1.56
   6  -1 -18    3.06    2.08
   6   1 -18    4.02    2.58
  -6   1  17    5.20    1.65
  -6  -1  17    2.78    1.63
   6  -1 -17    5.29    2.29
   6   1 -17    2.84    2.19
   6   1 -16 1022.75   26.07
   6  -1 -16  983.58   24.40
  -6   1  16 1065.58   19.49
   6   1 -15  187.48   11.53
   6  -1 -15  189.05   10.94
  -6   1  15  196.98    8.39
   6   1 -14  353.94   15.73
   6  -1 -14  349.13   14.95
  -6   1  14  367.44   11.19
   6  -1 -13  340.76   11.89
   6   1 -13  313.93   15.00
   6  -1 -13  318.15   14.25
   6   1 -13  312.49   10.75
   6  -1 -12  836.93   18.21
  -6   1  12  751.52   20.50
   6   1 -12  787.21   23.42
   6  -1 -12  729.67   21.64
   6   1 -12  790.31   16.80
   6  -1 -11  654.10   15.84
   6   1 -11  642.44   20.97
  -6   1  11  601.77   18.11
   6  -1 -11  631.64   19.84
   6   1 -11  667.78   15.10
   6  -1 -10  474.18   13.24
   6   1 -10  488.62   18.05
  -6   1  10  499.59   16.05
   6   1 -10  500.90   12.96
  -6  -1  10  502.60   17.33
   6  -1  -9 1134.37   19.77
   6   1  -9 1176.89   19.53
  -6   1   9 1171.39   25.84
  -6  -1   9 1108.84   25.02
  -6   1   9 1124.85   23.28
  -6   1   8  105.96    7.01
   6  -1  -8  116.76    6.33
  -6  -1   8  108.52    8.30
   6   1  -8  117.18    6.06
  -6   1   8  119.03    8.03
  -6  -1   8  117.04    7.99
   6  -1  -7  627.63   14.14
   6   1  -7  600.54   13.44
  -6   1   7  612.85   16.19
  -6  -1   7  618.13   17.61
   6  -1  -6   18.58    2.72
   6   1  -6   17.09    2.48
   6  -1  -5  626.44   13.85
   6   1  -5  631.11   13.66
   6  -1  -4 1919.51   24.28
   6   1  -4 1848.56   23.34
   6  -1  -3   18.46    2.81
   6   1  -3   14.19    2.56
   6  -1  -2 1366.07   20.08
   6   1  -2 1391.56   20.48
   6  -1  -1  575.71   13.18
   6   1  -1  576.57   13.33
   6  -1   0 1316.36   19.89
   6   1   0 1343.21   20.25
   6  -1   1  310.56    9.72
   6   1   1  290.43    9.56
   6   1   2 2405.07   26.91
   6  -1   2 2441.88   26.86
   6  -1   3 1936.54   23.94
   6  -1   4  909.21   16.41
   6  -1   5  290.75    9.54
   6   1   5  302.24    8.31
   6  -1   6  117.11    6.11
  -6  -1  -6  125.39    6.42
   6  -1   7  582.86   13.88
  -6   1  -7  578.18   13.13
  -6  -1  -7  620.82   14.41
   6  -1   8  264.70    9.59
  -6   1  -8  246.72    8.75
  -6  -1  -8  272.88    9.79
   6  -1   9  984.41   18.66
  -6   1  -9  961.89   17.47
  -6  -1  -9 1004.06   19.25
   6  -1  10  625.78   15.05
  -6   1 -10  617.84   14.29
  -6  -1 -10  638.08   15.62
  -6  -1 -11  188.50    8.78
   6  -1  11  186.48    8.39
  -6   1 -11  176.98    7.89
  -6  -1 -12  198.01    9.09
  -6   1 -12  191.09    8.23
  -6  -1 -13  315.90   11.67
  -6   1 -13  311.39   10.63
  -6  -1 -14  374.89   12.70
  -6   1 -14  357.18   11.42
  -6   1 -15   12.88    2.34
  -6  -1 -15   12.90    2.92
  -6  -1 -16   31.45    4.09
  -6   1 -16   31.75    3.62
  -6  -1 -17  590.37   15.27
  -6   1 -17  565.07   13.85
  -6   1 -18   61.04    4.58
  -6  -1 -18   59.59    5.06
  -6   1 -19   99.41    5.42
  -6  -1 -19  102.80    6.04
  -6   1 -20   17.76    2.34
  -6  -1 -20   18.91    2.70
  -6   1 -21  170.60    5.82
  -6  -1 -21  174.49    6.66
  -6   1 -22  150.23    4.73
  -6  -1 -22  176.46    6.01
  -6  -1 -23   88.76    3.73
   6   2 -23   15.64    2.29
   6   2 -22   60.44    4.69
  -6  -2  21    2.98    1.25
   6   2 -21    2.50    1.97
  -6  -2  20   -0.03    1.26
   6   2 -20    0.93    2.12
  -6  -2  19  108.29    5.37
   6   2 -19  105.76    7.94
  -6  -2  18   48.95    3.85
   6   2 -18   47.94    5.68
   6   2 -17   90.62    7.98
   6  -2 -16   17.74    3.15
   6   2 -16   18.05    4.36
   6   2 -15  424.28   17.28
   6  -2 -15  399.61   14.92
   6   2 -14   66.61    7.13
   6  -2 -14   62.50    6.18
  -6   2  13   30.03    4.72
   6   2 -13   28.62    5.20
  -6   2  12  722.48   19.78
   6  -2 -12  750.10   17.44
   6   2 -12  707.62   22.41
   6  -2 -11    7.80    2.15
  -6   2  11    7.46    2.62
   6   2 -11    5.73    2.63
   6  -2 -11    9.70    2.68
  -6   2  10 1027.75   22.47
   6  -2 -10 1030.94   19.69
   6   2 -10 1025.48   26.64
  -6  -2  10 1021.39   24.64
  -6   2   9   26.37    4.16
   6  -2  -9   30.12    3.53
   6   2  -9   28.46    4.70
  -6  -2   9   23.49    4.01
   6   2  -9   23.71    2.93
  -6   2   8 2380.91   32.30
   6  -2  -8 2309.69   28.18
  -6   2   8 2305.58   36.01
  -6  -2   8 2263.68   35.19
   6   2  -8 2362.40   26.90
   6  -2  -7   87.01    5.55
  -6   2   7   92.85    6.40
  -6   2   7   96.32    7.36
  -6  -2   7   90.13    6.96
   6   2  -7   94.96    5.55
  -6   2   6 2251.47   29.56
   6  -2  -6 2234.01   26.96
  -6  -2   6 2190.71   32.85
   6   2  -6 2240.47   26.22
  -6   2   5    4.15    1.76
   6   2  -5    2.00    1.69
   6  -2  -4 1674.41   22.97
   6   2  -4 1646.92   22.66
   6  -2  -3  210.58    8.19
   6   2  -3  206.96    8.17
   6  -2  -2 1879.18   23.64
   6   2  -2 1832.17   24.11
   6  -2  -1   66.39    4.62
   6   2  -1   39.17    3.85
   6   2   0  698.23   14.88
   6  -2   0  711.89   14.65
   6   2   1  183.80    7.77
   6  -2   1  178.99    7.37
   6  -2   2  558.42   12.82
   6  -2   3   14.76    2.26
   6  -2   4   93.56    5.25
   6  -2   4   95.05    5.83
   6  -2   5   67.13    5.01
  -6  -2  -5   70.49    4.94
   6  -2   6 1272.11   21.42
  -6  -2  -6 1316.28   21.35
  -6   2  -7   16.42    2.19
   6  -2   7   13.64    2.69
  -6  -2  -7   14.72    2.45
   6  -2   8    5.63    1.84
  -6  -2  -8    5.61    1.76
  -6   2  -8    8.68    1.87
   6  -2   9   38.51    4.23
  -6   2  -9   32.11    3.35
  -6  -2  -9   36.08    3.96
   6  -2  10   33.90    3.84
  -6   2 -10   37.70    3.59
  -6  -2 -10   43.35    4.31
   6  -2  11  172.22    8.52
  -6   2 -11  175.28    7.48
  -6  -2 -11  184.35    8.82
  -6  -2 -12  571.65   15.78
  -6   2 -12  536.40   13.23
  -6  -2 -13   11.58    2.60
  -6   2 -13   10.67    2.25
  -6  -2 -14  563.50   15.78
  -6   2 -14  529.88   13.29
  -6  -2 -15   34.47    4.19
  -6   2 -15   38.70    3.71
  -6   2 -16  548.01   13.13
  -6  -2 -16  563.29   15.48
  -6   2 -17   28.35    3.09
  -6  -2 -17   26.47    3.80
  -6  -2 -18 1341.34   22.21
  -6  -2 -19   17.99    2.96
  -6  -2 -20  131.15    6.25
  -6  -2 -21   31.34    3.01
  -6  -2 -22  108.90    4.73
   6   3 -23  143.85    5.82
   6   3 -22   49.55    4.11
   6   3 -21  196.28    8.61
   6   3 -20   18.90    3.47
   6   3 -19  112.11    7.70
   6   3 -18    9.55    3.56
   6   3 -17  103.61    8.31
   6   3 -16   -0.91    2.38
   6   3 -15   62.69    6.95
  -6   3  14    4.38    2.59
   6   3 -14    3.62    2.81
   6   3 -13  165.87   10.89
  -6   3  13  163.41    9.54
   6   3 -12  996.11   26.38
  -6   3  12  999.93   22.96
   6  -3 -11  784.17   18.00
   6   3 -11  739.75   22.67
  -6   3  11  723.05   19.20
  -6   3  10  515.17   15.92
   6  -3 -10  522.56   14.42
   6   3 -10  494.50   18.43
  -6   3   9  917.17   20.78
   6  -3  -9  941.05   19.05
   6   3  -9  920.26   24.81
  -6  -3   9  868.16   22.45
   6  -3  -8  529.46   14.05
   6   3  -8  473.63   17.54
  -6   3   8  486.28   14.89
  -6  -3   8  474.42   16.22
   6  -3  -7 1368.56   22.16
   6   3  -7 1388.47   29.63
  -6   3   7 1404.41   24.50
  -6  -3   7 1308.83   26.53
  -6  -3   6    1.90    1.63
   6  -3  -6    3.76    1.90
  -6   3   6    2.93    1.94
  -6   3   5 1812.01   26.16
   6   3  -5 1850.21   24.32
   6   3  -4  109.40    6.02
  -6   3   4  118.14    6.64
   6  -3  -4  108.90    6.18
  -6  -3   4  113.45    7.43
   6   3  -3 2270.92   26.86
  -6   3   3 2268.87   27.62
   6  -3  -3 2231.94   26.96
   6   3  -2   97.94    5.84
  -6   3   2  101.69    5.79
   6  -3  -2   96.10    5.58
  -6   3   1  975.70   17.30
   6  -3  -1  968.62   17.19
  -6   3   0  654.20   13.84
   6  -3   0  651.71   14.04
  -6   3  -1  105.46    5.59
   6  -3   1  106.44    5.69
  -6  -3  -1  107.40    6.52
  -6   3  -2 1466.60   20.17
  -6  -3  -2 1424.74   22.95
   6  -3   2 1395.82   20.19
   6  -3   3  547.07   14.56
  -6   3  -3  563.88   12.49
  -6  -3  -3  549.37   14.19
   6  -3   3  545.67   12.50
   6  -3   4   15.81    2.12
  -6   3  -4   14.85    2.19
   6  -3   4   14.17    2.76
  -6  -3  -4   13.93    2.46
  -6   3  -5  198.22    7.50
   6  -3   5  196.71    8.96
  -6  -3  -5  201.19    8.60
  -6  -3  -6    5.28    1.57
  -6   3  -6    7.20    1.88
   6  -3   6   11.30    2.74
  -6   3  -7   88.06    5.10
   6  -3   7   86.61    6.25
  -6  -3  -7   87.24    5.84
  -6   3  -8   76.31    4.79
   6  -3   8   72.92    5.88
  -6  -3  -8   78.61    5.68
  -6  -3  -9    3.09    1.66
  -6   3  -9    3.76    1.34
   6  -3   9   -0.44    1.08
   6  -3  10   -0.77    1.47
  -6   3 -10    0.31    0.37
  -6  -3 -10    0.69    1.30
  -6   3 -11   58.18    4.23
  -6  -3 -11   80.19    5.92
  -6  -3 -12    1.43    1.32
  -6   3 -12    3.53    1.09
  -6  -3 -13  578.95   15.83
  -6  -3 -14  146.11    8.04
  -6  -3 -15   47.15    4.64
  -6  -3 -16   15.52    2.95
  -6  -3 -17  194.08    8.61
  -6  -3 -18   16.64    2.95
  -6  -3 -19  101.81    5.68
  -6  -3 -20  151.93    6.32
  -6  -3 -21    2.44    1.04
  -6  -3 -22  145.72    4.91
   6   4 -22  217.92    6.99
   6   4 -21   13.88    2.40
   6   4 -21   16.80    2.42
   6   4 -20  269.98    9.98
   6   4 -19   -0.20    1.77
   6   4 -18  183.06    9.36
   6   4 -17   10.24    3.10
   6   4 -16  685.77   19.59
   6   4 -15   32.60    4.96
  -6   4  14  596.12   17.09
   6   4 -14  555.87   18.57
  -6   4  13   21.98    3.67
   6   4 -13   26.86    4.60
   6   4 -12  664.21   20.89
  -6   4  12  696.61   18.66
  -6   4  11  246.58   11.20
   6   4 -11  240.75   12.73
  -6   4  10 1197.96   24.08
   6   4 -10 1181.07   27.65
  -6   4   9  147.67    8.51
   6   4  -9  143.82    9.68
   6  -4  -9  157.91    8.12
   6   4  -8  149.51    9.78
   6  -4  -8  172.14    8.40
  -6   4   8  156.54    8.65
  -6   4   7   17.06    3.08
   6  -4  -7   22.86    3.18
   6   4  -7   22.13    3.96
  -6   4   6  316.07   11.66
   6   4  -6  309.33   13.63
   6  -4  -6  318.30   10.89
  -6   4   5  113.81    6.96
   6   4  -5  105.08    8.10
   6  -4  -5  104.30    6.21
  -6  -4   5   87.79    6.79
  -6   4   4  132.52    7.30
   6  -4  -4  140.31    7.10
  -6  -4   4  122.92    7.95
  -6   4   3   85.70    5.73
   6  -4  -3   86.51    5.47
  -6  -4   3   80.67    6.32
   6  -4  -2    3.15    1.45
  -6   4   2    5.71    1.87
  -6  -4   2    1.75    1.88
  -6   4   1  558.85   13.77
   6  -4  -1  568.45   13.29
  -6   4   0   22.68    2.92
  -6  -4   0   21.80    3.43
   6  -4   1 1187.41   23.69
  -6   4  -1 1184.43   19.25
  -6  -4  -1 1154.73   22.34
   6  -4   2  501.32   15.34
  -6   4  -2  519.90   12.64
  -6  -4  -2  502.95   14.60
  -6   4  -3  365.46   10.54
   6  -4   3  375.21   13.20
  -6  -4  -3  370.79   12.32
  -6   4  -4  928.82   16.80
   6  -4   4  979.51   21.25
  -6  -4  -4  937.44   19.22
  -6   4  -5   53.52    4.20
   6  -4   5   55.96    5.23
  -6  -4  -5   57.23    4.87
  -6   4  -6  754.64   15.32
   6  -4   6  776.18   19.15
  -6  -4  -6  741.13   17.09
  -6   4  -7   19.23    2.53
   6  -4   7   20.85    3.50
  -6  -4  -7   20.84    3.07
  -6   4  -8  305.08    9.81
  -6  -4  -8  320.54   11.28
  -6   4  -9   70.96    4.78
  -6  -4  -9   57.69    4.95
  -6   4 -10   69.51    4.80
  -6  -4 -10   76.79    5.75
  -6   4 -11   36.67    3.47
  -6  -4 -11   34.40    3.85
  -6   4 -12  140.74    6.48
  -6  -4 -12  139.68    7.60
  -6   4 -13  150.50    6.52
  -6  -4 -13  156.38    7.98
  -6   4 -14   17.60    2.25
  -6  -4 -14   18.13    2.99
  -6   4 -15   24.93    2.56
  -6  -4 -15   28.09    3.57
  -6  -4 -16    8.14    2.28
  -6  -4 -17   54.33    4.34
  -6  -4 -18    4.91    1.64
  -6  -4 -19   13.39    2.02
  -6  -4 -20    2.38    0.99
   6   5 -20    8.98    1.74
   6   5 -20    8.96    1.89
   6   5 -19  338.94   10.03
   6   5 -19  369.97   11.02
   6   5 -18   20.92    3.06
   6   5 -18   19.56    3.34
   6   5 -17  465.39   13.49
   6   5 -16   33.62    4.18
   6   5 -15  477.97   15.15
   6   5 -14    0.49    1.73
  -6   5  13  161.47    8.54
   6   5 -13  150.28    9.07
   6   5 -12   25.95    4.07
  -6   5  12   30.24    3.92
  -6   5  11    4.52    2.16
   6   5 -11    7.41    2.69
  -6   5  10  106.71    7.17
   6   5 -10   99.14    7.49
  -6   5   9   26.39    3.78
  -6   5   8   77.30    6.14
  -6   5   7    5.43    2.32
  -6   5   6  579.87   16.03
  -6   5   5   32.69    3.91
  -6   5   4  125.97    7.20
  -6   5   3  181.03    8.47
   6  -5  -3  163.77   10.02
  -6   5   2   24.58    3.41
   6  -5  -2   25.60    3.99
  -6   5   1   24.90    3.34
   6  -5  -1   22.51    3.72
  -6   5   0  129.86    6.82
   6  -5   0  124.86    8.65
  -6   5  -1   83.21    5.51
   6  -5   1  127.05    8.61
  -6   5  -2   14.63    2.69
   6  -5   2   20.58    3.67
  -6   5  -3  617.58   14.23
   6  -5   3  667.80   19.43
  -6   5  -4   74.83    5.13
  -6   5  -5  922.43   17.31
  -6   5  -6    3.39    1.83
  -6   5  -7 1202.89   19.74
  -6  -5  -7 1359.82   23.82
  -6   5  -8   41.57    3.97
  -6  -5  -8   36.32    3.99
  -6   5  -9  341.34   10.45
  -6  -5  -9  375.46   12.23
  -6   5 -10  179.99    7.54
  -6  -5 -10  202.21    8.89
  -6   5 -11  141.77    6.57
  -6  -5 -11  157.12    7.76
  -6  -5 -12    8.97    2.01
  -6   5 -12   11.56    2.14
  -6   5 -13  189.37    7.20
  -6  -5 -13  189.67    8.06
  -6   5 -14   13.30    2.03
  -6  -5 -14    1.48    1.50
  -6   5 -15   25.48    2.50
  -6  -5 -15   29.99    3.11
  -6   5 -16   17.40    1.93
  -6  -5 -16   21.09    2.55
  -6  -5 -17   -0.09    0.94
  -6   5 -17    0.62    0.78
  -6  -5 -18   13.30    1.72
   6   6 -18   20.11    2.53
   6   6 -17    2.29    1.85
   6   6 -16   41.31    4.40
   6   6 -15  205.53    9.44
   6   6 -14   42.11    4.77
   6   6 -13  180.96    9.73
  -6   6  12   48.61    4.47
   6   6 -12   49.17    5.65
  -6   6  11  331.38   11.54
   6   6 -11  282.16   12.40
  -6   6  10    4.42    1.94
   6   6 -10    9.17    3.32
  -6   6   9   21.23    3.52
   6   6  -9   32.75    4.58
  -6   6   8    3.84    2.09
   6   6  -8    3.18    2.14
  -6   6   7   64.46    5.54
   6   6  -7   60.63    5.79
  -6   6   6   77.40    5.88
   6   6  -6   68.79    6.02
  -6   6   5   25.57    3.59
   6   6  -5   20.22    3.60
  -6   6   4   34.02    4.07
   6   6  -4   36.06    4.19
  -6   6   3  232.65    9.69
  -6   6   2  161.52    8.04
  -6   6   1  101.36    6.33
  -6   6   0   76.76    5.48
  -6   6  -1  126.04    6.86
  -6   6  -2  191.91    8.30
  -6   6  -3    5.03    2.07
  -6   6  -4  489.57   12.86
  -6   6  -5    9.64    2.52
  -6   6  -6  240.69    8.87
  -6   6  -7  158.03    7.21
  -6   6  -8  363.56   10.70
  -6   6  -9  331.90   10.13
  -6   6 -10    5.02    1.91
  -6   6 -11  819.68   15.08
  -6   6 -12   82.22    4.80
  -6   6 -13  368.03    9.33
  -6   6 -14  168.77    6.04
  -6   6 -15  184.58    5.85
  -6   6 -16   34.88    2.35
   6   7 -16   23.39    2.43
   6   7 -15    1.33    1.32
   6   7 -14   11.85    2.30
   6   7 -13   29.33    3.54
   6   7 -12    2.37    1.75
   6   7 -11  301.68   10.97
   6   7 -10  106.44    6.72
  -6   7   9  417.58   11.82
   6   7  -9  369.80   12.31
  -6   7   8   69.80    5.15
   6   7  -8   66.91    5.40
  -6   7   7 1171.25   20.71
   6   7  -7 1054.15   20.65
  -6   7   6    6.89    2.39
   6   7  -6    5.82    2.23
  -6   7   5  739.64   16.76
   6   7  -5  723.93   16.63
  -6   7   4   71.91    5.45
   6   7  -4   76.31    5.58
  -6   7   3  347.76   11.41
  -6   7   2    0.21    1.38
  -6   7   1    3.57    1.82
  -6   7   0   22.39    3.18
  -6   7  -1   44.77    4.15
  -6   7  -2   17.31    2.99
  -6   7  -3    0.94    1.80
  -6   7  -4   13.84    2.83
  -6   7  -5   25.88    3.36
  -6   7  -6  133.93    6.61
  -6   7  -7   17.02    2.85
  -6   7  -8   20.97    2.99
  -6   7  -9   10.87    2.40
  -6   7 -10   70.64    4.43
  -6   7 -11   19.41    2.51
  -6   7 -12  148.77    5.72
  -6   7 -13  190.29    6.06
  -6   7 -14   42.12    2.75
  -6   7 -15  188.25    4.99
   6   8 -12   97.13    4.52
   6   8 -11    1.64    1.13
   6   8 -10   69.98    4.23
   6   8  -9    1.25    0.92
   6   8  -9    1.93    1.27
   6   8  -8  141.63    6.62
   6   8  -8  150.85    6.35
   6   8  -7   19.73    2.50
   6   8  -7   15.99    2.84
   6   8  -6  162.71    8.16
   6   8  -6  185.79    6.84
  -6   8   5   99.73    5.38
  -6   8   4  177.24    7.30
  -6   8   3  117.71    6.07
  -6   8   2  178.62    7.38
  -6   8   1  142.83    6.61
  -6   8   0   77.90    4.93
  -6   8  -1   75.66    4.82
  -6   8  -2   41.03    3.60
  -6   8  -3    7.49    1.99
  -6   8  -4    1.74    1.46
  -6   8  -5   27.39    3.00
   6   8   5   22.59    3.16
  -6   8  -6   10.24    2.05
   6   8   6    9.22    2.30
  -6   8  -7   14.74    2.21
   6   8   7   11.10    2.00
  -6   8  -8   35.86    3.08
   6   8   8   32.10    2.87
  -6   8  -9   86.59    4.39
  -6   8 -10   10.81    1.76
  -6   8 -11   76.36    3.72
  -6   8 -12   68.08    3.18
   6   9  -6   16.93    2.09
   6   9  -5    0.92    1.08
   6   9  -4   78.09    4.62
   6   9  -3    2.71    1.24
   6   9  -2   85.84    5.13
   6   9  -1    1.97    1.36
  -6   9   0  100.89    4.31
   6   9   0  101.21    5.59
  -6   9  -1   -1.31    0.95
   6   9   1    1.16    1.21
  -6   9  -2   51.19    3.11
   6   9   2   48.46    3.82
  -6   9  -3  203.87    5.97
   6   9   3  194.99    7.09
   6   9   4  110.31    5.02
  -6   9  -4  117.07    4.46
  -6   9  -5  249.41    6.33
   6   9   5  234.58    6.64
  -6   9  -6    1.27    0.88
   7   0 -22    2.48    0.92
   7   0 -21    5.11    1.85
   7   0 -20    2.11    1.79
   7   0 -19  371.58   13.27
   7   0 -18    2.86    2.49
   7   0 -17   84.68    7.40
   7   0 -16    1.24    2.28
   7   0 -15   20.72    4.24
   7   0 -14   17.32    3.80
   7   0 -13  206.98   12.49
   7   0 -12   -0.42    2.04
   7   0 -11  450.91   18.33
   7   0 -11  483.53   14.30
  -7   0  10    7.79    2.74
   7   0 -10    4.19    1.62
  -7   0   9  745.33   21.44
   7   0  -9  783.22   17.52
  -7   0   9  770.33   22.53
  -7   0   8    0.66    1.56
   7   0  -8    3.00    1.57
  -7   0   8    1.24    1.07
  -7   0   7  330.41   13.62
   7   0  -7  288.29   10.42
  -7   0   7  315.41   13.93
  -7   0   6    0.07    0.45
  -7   0   6    3.30    2.12
   7   0  -6    1.03    1.50
   7   0  -5   14.95    2.65
  -7   0   5   17.26    3.46
  -7   0   5   21.13    3.33
   7   0  -4    7.70    2.27
  -7   0   4    3.63    1.49
   7   0  -3    2.24    1.52
  -7   0   3    6.12    2.40
  -7   0   3    4.25    1.82
  -7   0   2    4.38    1.84
   7   0  -2    4.15    1.99
  -7   0   1 1410.59   25.01
   7   0  -1 1517.11   24.19
  -7   0   0    5.00    2.00
   7   0   0    2.55    1.97
  -7   0  -1  396.13   12.71
   7   0   1  405.00   12.55
  -7   0  -2   10.03    2.00
   7   0   2    1.87    1.69
   7   0   3  472.49   13.37
  -7   0  -3  486.23   13.48
  -7   0  -4    2.83    1.44
   7   0   4    0.04    0.38
   7   0   5  207.41    8.25
  -7   0  -5  182.71    8.20
  -7   0  -6    0.86    1.37
   7   0   6    1.80    1.42
  -7   0  -7  515.89   13.72
  -7   0  -8    9.77    2.31
  -7   0  -9   25.07    3.30
  -7   0 -10    1.22    1.43
  -7   0 -11   73.55    5.43
  -7   0 -12    1.64    1.93
  -7   0 -13 1347.68   22.63
  -7   0 -14    2.55    2.37
  -7   0 -15  540.30   13.96
  -7   0 -16    1.61    1.95
  -7   0 -17    8.10    2.24
  -7   0 -18   -0.48    1.47
  -7   0 -19    1.30    1.15
  -7   0 -20    3.55    1.31
  -7   0 -21  264.87    6.52
   7   1 -22    3.49    1.57
   7   1 -21   10.69    2.39
   7  -1 -20    3.93    1.79
   7   1 -20    5.88    2.17
   7  -1 -19  330.32   11.52
   7   1 -19  335.84   12.82
   7  -1 -18   61.84    5.62
   7   1 -18   69.07    6.45
   7  -1 -17  131.58    8.46
   7   1 -17  128.42    9.22
   7   1 -16    2.85    2.86
   7  -1 -16    2.22    1.81
   7   1 -15  461.46   18.28
   7  -1 -15  454.07   17.16
   7   1 -14   77.60    7.97
   7  -1 -14   84.31    7.72
   7   1 -13  273.45   14.52
   7  -1 -13  255.36   13.38
   7   1 -12  126.52   10.10
   7  -1 -12  121.31    9.49
  -7   1  12  121.35    8.66
   7   1 -11   63.98    7.36
   7  -1 -11   75.81    7.51
   7   1 -11   64.93    5.09
  -7   1  11   69.84    6.73
  -7   1  10   82.16    6.95
   7   1 -10   90.61    8.61
   7  -1 -10   89.94    6.22
  -7  -1  10   81.60    7.68
   7   1 -10   81.59    5.67
   7  -1  -9   75.68    5.66
  -7   1   9   67.93    6.85
  -7  -1   9   70.21    6.98
   7   1  -9   75.99    5.44
   7  -1  -8  598.19   15.54
  -7   1   8  601.85   19.58
  -7   1   8  583.24   17.50
  -7  -1   8  582.49   19.42
   7   1  -8  580.04   14.69
  -7   1   7    5.59    2.15
  -7  -1   7    4.96    2.07
   7   1  -7    4.09    1.73
  -7   1   7    2.16    1.45
  -7   1   6   30.35    3.86
  -7  -1   6   31.36    4.45
   7  -1  -6   35.23    3.88
  -7   1   6   42.96    5.23
  -7  -1   6   31.24    4.81
   7   1  -6   35.38    3.89
  -7  -1   5  387.04   15.50
   7  -1  -5  346.56   11.40
  -7   1   5  344.57   13.79
  -7  -1   5  351.46   14.14
   7   1  -5  347.86   11.36
  -7   1   5  348.98   12.39
  -7   1   4   38.66    4.28
  -7  -1   4   42.38    5.18
   7  -1  -4   36.41    3.89
  -7   1   4   45.19    5.23
  -7  -1   4   35.15    4.58
   7   1  -4   34.86    3.80
  -7   1   3  610.97   15.44
   7  -1  -3  615.50   15.31
  -7   1   3  590.58   17.22
  -7  -1   3  587.06   17.52
   7   1  -3  630.86   15.50
  -7   1   2  111.93    6.40
   7  -1  -2  118.89    6.85
  -7   1   2  119.90    7.74
  -7  -1   2  121.10    7.84
   7   1  -2  111.86    6.72
  -7   1   1 1339.90   21.63
  -7   1   1 1370.81   25.02
   7  -1  -1 1432.64   23.32
  -7  -1   1 1399.24   25.20
   7   1  -1 1372.95   22.93
  -7  -1   0   11.26    2.66
  -7   1   0   19.73    2.76
  -7   1   0    9.57    2.56
   7  -1   0   13.63    2.77
   7   1   0   13.89    2.74
   7   1   1  103.79    6.38
  -7   1  -1  115.89    5.98
  -7   1  -1  118.14    7.06
  -7  -1  -1  111.31    6.88
   7  -1   1  122.14    6.89
   7   1   2   72.35    5.42
  -7   1  -2   79.41    5.72
  -7  -1  -2   70.78    5.44
   7  -1   2   76.23    5.50
   7  -1   3   74.86    5.40
  -7   1  -3   87.38    5.82
  -7  -1  -3   82.35    5.74
   7  -1   4  368.42   11.58
  -7   1  -4  358.98   11.41
  -7  -1  -4  363.51   11.74
  -7  -1  -5    1.53    1.66
  -7   1  -5    0.96    1.48
   7  -1   5    2.17    1.43
   7  -1   6  164.13    7.90
  -7  -1  -6  155.90    7.77
   7  -1   7  740.25   16.74
  -7   1  -7  723.76   15.90
  -7  -1  -7  761.35   17.11
  -7   1  -8    2.78    1.50
   7  -1   8    2.20    1.22
  -7  -1  -8   -0.35    1.33
   7  -1   9  609.09   15.53
  -7   1  -9  594.44   14.53
  -7  -1  -9  621.81   15.71
  -7   1 -10   17.07    2.76
  -7  -1 -10   17.12    3.09
  -7   1 -11  198.09    8.44
  -7  -1 -11  204.65    9.23
  -7   1 -12   16.40    2.78
  -7  -1 -12   17.58    3.16
  -7   1 -13   45.72    4.10
  -7  -1 -13   42.37    4.47
  -7   1 -14  248.94    9.34
  -7  -1 -14  263.72   10.43
  -7   1 -15  186.57    7.98
  -7  -1 -15  210.03    9.18
  -7   1 -16  103.33    5.91
  -7  -1 -16  105.77    6.48
  -7   1 -17  314.91    9.54
  -7  -1 -17  322.37   10.46
  -7   1 -18    3.39    1.39
  -7  -1 -18    4.87    2.02
  -7   1 -19  226.29    6.99
  -7  -1 -19  225.62    7.74
  -7   1 -20   46.40    2.84
  -7  -1 -20   50.51    3.51
  -7  -1 -21  194.65    5.93
   7   2 -22  136.87    5.99
   7   2 -21  115.79    6.23
   7   2 -20    6.70    2.28
   7   2 -19  122.50    7.88
   7   2 -18   50.84    5.79
   7   2 -17   80.31    7.43
   7  -2 -16   47.70    5.11
   7   2 -16   57.21    6.82
   7   2 -15   13.22    4.04
   7  -2 -15    9.44    2.42
   7   2 -14   78.57    7.93
   7  -2 -14   72.26    6.64
  -7   2  13   -0.75    2.27
   7   2 -13    2.27    2.45
   7   2 -12   89.97    8.62
   7  -2 -12   71.70    6.88
  -7   2  12   79.17    7.15
   7   2 -11  131.96   10.32
   7  -2 -11  115.34    8.87
  -7   2  11  125.66    8.76
  -7  -2  10   15.79    3.64
  -7   2  10   15.38    3.47
   7   2 -10   11.40    3.59
  -7   2   9  168.47    9.60
   7   2  -9  157.91   10.99
   7  -2  -9  162.25    8.23
  -7  -2   9  152.13   10.35
  -7  -2   8    6.89    2.75
   7  -2  -8    3.49    1.49
  -7   2   8    9.47    2.59
   7   2  -8    2.31    1.59
  -7   2   7  262.59   11.31
   7  -2  -7  269.04   10.50
  -7   2   7  259.79   12.64
  -7  -2   7  264.80   12.92
   7   2  -7  266.68    9.88
   7  -2  -6  273.90   10.42
  -7   2   6  278.49   11.26
  -7   2   6  256.53   12.26
  -7  -2   6  266.82   12.75
   7   2  -6  272.01   10.07
  -7   2   5  108.12    6.85
   7  -2  -5  106.86    6.55
  -7   2   5  101.25    7.76
  -7  -2   5  106.14    8.00
   7   2  -5  101.96    6.25
  -7   2   4 1325.46   23.00
   7  -2  -4 1273.23   21.81
  -7   2   4 1275.30   26.00
  -7  -2   4 1285.37   26.67
   7   2  -4 1302.00   22.00
  -7   2   3   24.13    3.27
  -7   2   3   19.55    3.49
  -7  -2   3   20.31    3.47
   7   2  -3   22.57    3.25
   7   2  -2  191.27    8.60
  -7   2   2  206.46    8.59
   7  -2  -2  198.65    8.81
  -7   2   2  182.73    9.53
  -7  -2   2  200.17   10.18
   7   2  -1  419.79   12.67
  -7   2   1  410.26   11.87
  -7   2   1  407.51   14.04
   7  -2  -1  435.14   12.93
  -7  -2   1  426.21   14.44
  -7   2   0  318.13   10.18
  -7   2   0  307.00   11.89
   7  -2   0  318.58   11.07
  -7  -2   0  337.44   12.49
  -7   2  -1  638.55   14.16
  -7   2  -1  627.92   16.47
  -7  -2  -1  642.85   16.96
   7  -2   1  644.94   15.56
  -7   2  -2   24.74    3.00
  -7   2  -2   22.59    3.44
  -7  -2  -2   24.60    3.42
   7  -2   2   23.69    3.25
   7  -2   3 1594.21   23.71
   7  -2   3 1607.16   25.19
  -7   2  -3 1591.29   21.77
  -7   2  -3 1560.53   24.59
  -7  -2  -3 1574.22   25.39
   7  -2   4   98.68    5.92
  -7   2  -4  103.87    5.52
   7  -2   4  104.68    6.54
  -7   2  -4  104.32    6.40
  -7  -2  -4  102.95    6.51
  -7   2  -5   46.94    3.74
   7  -2   5   50.48    4.68
  -7   2  -5   52.28    4.45
  -7  -2  -5   52.23    4.69
  -7   2  -6   55.15    4.03
   7  -2   6   54.96    4.86
  -7   2  -6   54.19    4.44
  -7  -2  -6   55.27    4.86
   7  -2   7  122.02    7.23
  -7   2  -7  127.07    6.63
  -7  -2  -7  125.55    7.22
   7  -2   8  340.14   12.08
  -7   2  -8  340.56   10.76
  -7  -2  -8  326.51   11.72
  -7   2  -9   61.59    4.71
  -7  -2  -9   58.99    5.06
  -7   2 -10   61.00    4.55
  -7  -2 -10   62.73    5.31
  -7   2 -11  782.38   16.16
  -7  -2 -11  788.85   18.36
  -7  -2 -12    2.54    2.20
  -7   2 -12    1.23    1.14
  -7   2 -13  237.33    8.86
  -7  -2 -13  222.83    9.76
  -7   2 -14    6.83    1.80
  -7  -2 -14    6.24    2.59
  -7  -2 -15  401.89   12.71
  -7  -2 -16   12.08    2.87
  -7  -2 -17  197.20    8.23
  -7  -2 -18   88.90    5.36
  -7  -2 -19   98.32    5.16
  -7  -2 -20  115.38    5.13
  -7  -2 -21  312.79    7.32
   7   3 -21   56.02    4.15
   7   3 -20  200.00    8.47
   7   3 -19  124.84    7.42
   7   3 -18  222.86   10.56
   7   3 -17   55.98    6.01
   7   3 -16   44.36    5.63
   7   3 -15  631.56   20.23
   7   3 -14   26.86    4.93
  -7   3  13  356.81   14.21
   7   3 -13  345.34   15.85
  -7   3  12    1.78    2.66
   7   3 -12    5.09    3.20
   7   3 -11  157.33   10.96
  -7   3  11  170.59    9.84
   7   3 -10   94.24    8.69
  -7   3  10   95.10    7.40
  -7   3   9   37.55    4.85
   7   3  -9   37.46    5.59
  -7  -3   9   38.95    5.10
  -7   3   8  389.44   13.94
   7   3  -8  365.19   16.59
  -7  -3   8  346.40   15.07
  -7   3   7  348.95   12.96
   7   3  -7  339.93   15.68
   7  -3  -7  351.23   12.18
  -7  -3   7  309.57   14.13
  -7   3   6  206.79    9.88
   7  -3  -6  197.63    9.01
  -7  -3   6  197.29   11.08
  -7   3   5  211.09    9.64
   7  -3  -5  210.72    9.24
  -7  -3   5  198.16   11.00
   7   3  -4   -0.71    1.32
  -7  -3   4   -0.13    1.45
  -7   3   3  138.58    7.51
   7  -3  -3  146.92    7.56
  -7  -3   3  126.96    8.49
  -7   3   2   95.81    6.10
   7  -3  -2  103.45    6.33
  -7  -3   2   94.22    7.21
  -7   3   1   77.68    5.38
   7  -3  -1   87.48    5.77
  -7  -3   1   80.27    6.51
  -7   3   0   47.55    4.18
  -7  -3   0   51.20    5.15
   7  -3   0   53.10    4.56
  -7   3  -1   51.69    4.31
   7  -3   1   52.97    4.52
   7  -3   2    5.44    1.61
  -7  -3  -2    3.61    1.43
  -7   3  -2    3.63    1.29
   7  -3   2    0.63    1.23
   7  -3   3   83.20    5.27
  -7   3  -3   92.60    5.48
   7  -3   3   85.46    6.26
  -7  -3  -3   83.51    6.08
  -7   3  -4  341.07   10.37
   7  -3   4  351.85   12.50
  -7  -3  -4  353.56   12.25
  -7   3  -5  432.79   11.61
   7  -3   5  440.83   13.99
  -7  -3  -5  426.18   13.37
  -7   3  -6    4.05    1.55
   7  -3   6    7.46    2.11
  -7   3  -7  179.78    7.47
  -7  -3  -7  170.14    8.49
  -7   3  -8   32.40    3.22
  -7  -3  -8   30.61    3.76
  -7  -3  -9    7.86    2.27
  -7   3  -9    3.25    1.31
  -7   3 -10  110.62    5.66
  -7  -3 -10  110.97    6.99
  -7  -3 -11  353.39   12.32
  -7  -3 -12  311.43   11.51
  -7  -3 -13  476.07   13.95
  -7  -3 -14  107.99    6.61
  -7  -3 -15    2.50    2.14
  -7  -3 -16  730.30   15.74
  -7  -3 -17   28.12    3.29
  -7  -3 -18  298.96    9.02
  -7  -3 -19   89.76    4.64
  -7  -3 -20  146.68    5.25
   7   4 -20   10.92    1.93
   7   4 -19    3.09    1.68
   7   4 -18   83.36    5.82
   7   4 -17   52.15    5.11
   7   4 -16  125.75    7.99
   7   4 -15   47.77    5.49
   7   4 -14  589.50   18.55
  -7   4  13  292.17   12.24
   7   4 -13  269.07   13.02
  -7   4  12  546.18   16.94
   7   4 -12  513.27   18.27
   7   4 -11  636.73   20.56
  -7   4  11  657.11   18.49
  -7   4  10  301.70   12.73
   7   4 -10  282.28   13.88
  -7   4   9   52.62    5.47
   7   4  -9   49.89    5.98
  -7  -4   8    3.65    2.00
  -7   4   8   -1.06    2.05
   7   4  -8    5.00    2.61
  -7  -4   7    8.28    2.58
  -7   4   7   10.62    2.68
   7   4  -7   13.54    3.44
  -7  -4   6    9.32    2.48
  -7   4   6    2.52    1.94
   7   4  -6    3.47    2.31
  -7   4   5   12.51    2.94
   7   4  -5   13.54    2.92
  -7   4   4    5.67    2.06
   7  -4  -4    0.73    1.02
   7   4  -4    2.03    1.88
  -7   4   3   19.74    3.18
   7  -4  -3   18.49    2.78
  -7  -4   3   24.90    3.88
  -7  -4   2   24.51    4.00
   7  -4  -2   20.96    3.10
  -7   4   1   11.39    2.27
  -7  -4   1    2.73    1.59
   7  -4   0   27.14    4.03
  -7   4   0   24.17    3.23
  -7  -4   0   21.59    3.56
  -7   4  -1  230.81    9.04
   7  -4   1  222.78   10.69
  -7  -4  -1  239.75   10.99
  -7  -4  -2    2.74    1.86
  -7   4  -2   12.71    2.39
  -7   4  -3  376.97   11.25
  -7  -4  -3  397.76   13.73
  -7   4  -4   43.34    3.92
  -7  -4  -4   48.06    4.80
  -7   4  -5   77.38    5.14
  -7  -4  -5   80.00    6.08
  -7   4  -6  495.74   12.67
  -7  -4  -6  520.63   14.93
  -7   4  -7  494.93   12.57
  -7  -4  -7  496.55   14.49
  -7   4  -8 1147.24   18.89
  -7  -4  -8 1164.05   22.15
  -7   4  -9   82.10    5.13
  -7  -4  -9   82.57    5.99
  -7   4 -10  146.01    6.58
  -7  -4 -10  153.96    8.00
  -7  -4 -11    2.95    1.47
  -7   4 -11    1.93    1.16
  -7   4 -12  288.34    8.58
  -7  -4 -12  299.18   10.70
  -7   4 -13  101.01    4.89
  -7  -4 -13  109.42    6.48
  -7  -4 -14  160.81    7.50
  -7  -4 -15    7.34    2.00
  -7  -4 -16   27.17    3.05
  -7  -4 -17   19.11    2.39
  -7  -4 -18   11.67    1.85
  -7  -4 -19    8.58    1.44
   7   5 -19    8.36    1.60
   7   5 -18   16.15    2.13
   7   5 -18   15.14    2.40
   7   5 -17    1.12    1.19
   7   5 -17    1.90    1.53
   7   5 -16    0.98    1.42
   7   5 -15    1.72    1.70
   7   5 -14    1.19    1.45
   7   5 -13   33.32    4.29
  -7   5  13   34.91    4.27
  -7   5  12   75.48    6.01
   7   5 -12   68.66    5.99
   7   5 -11   84.88    6.79
  -7   5  11   66.19    5.87
   7   5 -10  298.47   12.66
  -7   5  10  323.06   12.50
  -7   5   9  243.80   10.93
  -7   5   8  392.04   13.64
  -7   5   7  255.88   11.06
  -7   5   6  267.23   11.19
  -7   5   5  944.85   20.59
  -7   5   4  201.43    9.43
  -7   5   3  538.85   14.91
  -7   5   2  160.32    8.10
  -7   5   1  532.31   14.28
  -7   5   0   34.99    3.99
  -7   5  -1  185.54    8.29
  -7   5  -2  451.23   12.62
  -7   5  -3  131.66    6.86
  -7   5  -4  367.16   11.17
  -7  -5  -4  404.64   14.00
  -7   5  -5  114.59    6.28
  -7  -5  -5  133.39    7.95
  -7   5  -6   21.21    2.95
  -7  -5  -6   26.68    3.69
  -7  -5  -7    3.68    1.55
  -7   5  -7    0.58    1.21
  -7  -5  -8    2.91    1.38
  -7   5  -8    2.68    1.66
  -7  -5  -9    3.16    1.43
  -7   5  -9    6.91    1.83
  -7   5 -10    1.60    1.38
  -7  -5 -10    1.60    1.11
  -7   5 -11   59.98    4.12
  -7  -5 -11   69.23    4.94
  -7  -5 -12    1.77    1.49
  -7   5 -12    2.78    1.28
  -7   5 -13  311.59    8.18
  -7  -5 -13  324.73    9.81
  -7  -5 -14    2.03    1.28
  -7   5 -14    0.62    0.92
  -7   5 -15   63.11    3.14
  -7  -5 -15   64.79    4.00
  -7  -5 -16    4.74    1.15
   7   6 -17   15.47    2.04
   7   6 -16    1.47    1.01
   7   6 -15    3.80    1.53
   7   6 -14   36.46    3.69
   7   6 -13   15.91    2.88
  -7   6  12    2.99    1.67
   7   6 -12    0.71    1.56
   7   6 -11   28.31    3.64
  -7   6  11   27.81    3.52
  -7   6  10   15.56    2.96
   7   6 -10   15.44    2.94
  -7   6   9   39.48    4.34
   7   6  -9   32.11    3.94
  -7   6   8   37.31    4.39
   7   6  -8   36.22    4.07
  -7   6   7   78.30    5.95
   7   6  -7   79.59    5.76
   7   6  -6  244.66    9.60
  -7   6   6  232.21    9.93
  -7   6   5   89.70    6.31
  -7   6   4  703.18   16.99
  -7   6   3   74.46    5.79
  -7   6   2  356.59   11.79
  -7   6   1  413.97   12.55
  -7   6   0  704.57   15.96
  -7   6  -1    8.38    2.78
  -7   6  -2  498.14   13.21
  -7   6  -3   13.65    2.90
  -7   6  -4  280.44    9.63
  -7   6  -5   12.58    2.66
  -7   6  -6   38.41    3.72
  -7   6  -7    2.85    1.79
  -7   6  -8   16.93    2.67
  -7   6  -9   66.59    4.36
  -7   6 -10   18.68    2.52
  -7   6 -11    1.09    1.26
  -7   6 -12   21.57    2.35
  -7   6 -13    1.05    0.97
  -7   6 -14    7.12    1.20
   7   7 -14   24.29    2.32
   7   7 -13    4.16    1.29
   7   7 -12    9.25    1.93
   7   7 -11   22.82    2.56
  -7   7  10  135.85    6.00
   7   7 -10  116.02    5.66
  -7   7   9  229.83    8.24
   7   7  -9  197.14    7.43
  -7   7   8  461.19   12.09
   7   7  -8  417.55   10.72
  -7   7   7   80.43    5.27
   7   7  -7   73.71    4.52
  -7   7   6  224.63    8.82
  -7   7   5  247.95    9.32
  -7   7   4   94.66    5.90
  -7   7   3  293.77   10.13
  -7   7   2    4.03    2.22
  -7   7   1  115.29    6.42
  -7   7   0    5.32    2.26
  -7   7  -1   71.01    4.98
  -7   7  -2    8.50    2.40
  -7   7  -3   33.04    3.54
  -7   7  -4  217.55    8.04
  -7   7  -5  137.26    6.34
  -7   7  -6   62.97    4.30
  -7   7  -7   18.12    2.63
  -7   7  -8    1.34    1.27
  -7   7  -9  106.11    4.93
  -7   7 -10   16.95    2.13
  -7   7 -11  111.56    4.58
  -7   7 -12  144.63    4.79
   7   8  -7  139.15    5.93
  -7   8   6    8.03    1.35
   7   8  -6    5.64    1.85
  -7   8   5   24.53    2.51
  -7   8   4    3.95    1.43
  -7   8   3    1.25    1.24
  -7   8   2   22.20    2.56
  -7   8   1  121.57    5.61
  -7   8   0   27.68    2.89
  -7   8  -1   33.29    3.08
  -7   8  -2   41.88    3.34
  -7   8  -3    3.57    1.43
  -7   8  -4  485.48   10.29
   7   8   4  439.58   11.72
  -7   8  -5   14.26    2.06
   7   8   5   10.17    2.16
  -7   8  -6  159.20    5.67
   7   8   6  161.47    6.04
  -7   8  -7   33.43    2.64
  -7   8  -8  444.94    8.69
  -7   8  -9    3.43    1.05
   8   0 -20   76.78    4.68
   8   0 -19    3.26    1.54
   8   0 -18   78.90    6.02
   8   0 -17    1.92    1.92
   8   0 -16  147.46    9.41
   8   0 -15   -0.23    2.20
   8   0 -14  662.12   21.40
   8   0 -13    3.16    2.99
   8   0 -12  742.88   23.74
   8   0 -11    2.68    2.70
   8   0 -10 1100.73   29.47
  -8   0   9    3.21    2.80
  -8   0   9    1.71    1.99
  -8   0   8  764.98   21.43
  -8   0   8  759.07   23.17
  -8   0   7    3.39    3.09
  -8   0   7   -0.44    1.68
  -8   0   6  376.42   15.87
  -8   0   6  389.55   14.64
   8   0  -6  385.39   13.04
  -8   0   5    0.38    2.37
  -8   0   5    1.51    1.49
   8   0  -5    0.90    1.91
  -8   0   4  386.15   13.93
  -8   0   4  366.12   15.10
   8   0  -4  394.97   13.27
  -8   0   3    2.00    1.74
   8   0  -3    1.07    1.44
  -8   0   3    1.44    1.39
  -8   0   2  477.20   14.44
  -8   0   2  458.55   16.32
   8   0  -2  493.07   14.88
   8   0  -1   -0.96    1.41
  -8   0   1   -1.47    2.16
  -8   0   0  197.53   10.19
   8   0   0  193.81    9.41
  -8   0  -1    1.84    1.87
   8   0   1    1.41    1.22
   8   0   2  844.12   19.31
  -8   0  -2  772.73   19.03
  -8   0  -3   -0.88    1.89
   8   0   3    1.64    1.09
  -8   0  -4  392.63   13.11
  -8   0  -5    0.99    1.64
  -8   0  -6  828.09   18.46
  -8   0  -7    2.27    1.93
  -8   0  -8 1435.54   23.77
  -8   0  -9    2.37    2.44
  -8   0 -10 2481.27   31.01
  -8   0 -11    2.39    2.40
  -8   0 -12  899.32   18.31
  -8   0 -13    2.09    1.63
  -8   0 -14  229.56    8.89
  -8   0 -15    1.13    1.59
  -8   0 -16  577.65   12.72
  -8   0 -17    2.13    1.36
  -8   0 -18  167.32    6.00
  -8   0 -19    1.09    1.03
   8   1 -21   48.08    3.34
   8   1 -20   84.47    5.27
   8  -1 -19   19.47    2.60
   8   1 -19   12.43    2.74
   8  -1 -18  399.95   12.26
   8   1 -18  412.37   13.69
   8  -1 -17    7.09    2.59
   8   1 -17    3.41    2.56
   8   1 -16   47.66    5.67
   8  -1 -16   46.66    5.46
   8   1 -15  264.48   13.43
   8  -1 -15  248.31   12.29
   8   1 -14   54.87    6.78
   8  -1 -14   51.61    6.01
   8   1 -13 1040.87   27.96
   8  -1 -13 1004.47   26.44
   8   1 -12   -1.79    1.92
   8  -1 -12   -0.44    1.22
   8   1 -11  396.13   17.90
   8  -1 -11  407.11   17.48
  -8   1  11  414.77   15.62
  -8   1  10    5.37    2.55
   8   1 -10    3.58    3.05
   8  -1 -10    6.18    2.84
  -8   1   9  744.67   20.69
   8   1  -9  721.18   24.10
  -8  -1   9  747.74   23.28
  -8   1   8  340.21   13.83
  -8   1   8  340.37   15.35
  -8  -1   8  335.99   15.64
  -8   1   7  309.54   12.94
  -8   1   7  303.47   14.40
  -8  -1   7  311.18   14.95
  -8   1   6  545.78   16.58
  -8   1   6  528.34   18.73
  -8  -1   6  528.71   19.04
   8   1  -6  575.96   15.93
  -8  -1   5  560.05   17.81
  -8   1   5  503.80   15.58
  -8   1   5  489.68   17.57
  -8  -1   5  519.15   18.46
   8  -1  -5  534.52   15.40
   8   1  -5  512.73   14.96
  -8   1   4   93.09    6.65
  -8   1   4   91.43    7.77
  -8  -1   4   91.89    7.79
   8  -1  -4   98.37    6.71
   8   1  -4  101.21    6.82
  -8   1   3  507.25   14.77
  -8   1   3  515.01   17.37
  -8  -1   3  530.31   17.94
   8  -1  -3  550.77   15.71
   8   1  -3  527.50   15.23
  -8   1   2   40.71    4.29
  -8   1   2   38.96    4.91
  -8  -1   2   33.07    5.02
   8  -1  -2   40.83    4.50
   8   1  -2   38.44    4.33
   8   1  -1  852.29   19.29
  -8   1   1  831.60   18.08
  -8   1   1  811.80   21.10
  -8  -1   1  834.66   21.68
   8  -1  -1  876.07   19.85
   8  -1   0    6.65    2.38
   8   1   0    9.47    2.63
  -8   1   0   10.19    2.37
  -8  -1   0   14.65    3.50
  -8   1   0    7.44    2.86
  -8   1  -1 1722.20   24.39
  -8   1  -1 1647.69   28.38
  -8  -1  -1 1699.84   29.15
   8  -1   2  189.15    9.13
  -8   1  -2  165.05    8.97
  -8  -1  -2  165.12    9.09
   8  -1   3  247.72   10.26
  -8   1  -3  229.88   10.18
  -8  -1  -3  237.45   10.69
   8  -1   4  124.97    7.26
  -8   1  -4  114.77    7.18
  -8  -1  -4  134.23    7.83
  -8  -1  -5    4.44    1.95
  -8   1  -5    2.68    1.88
   8  -1   5    6.13    1.85
  -8   1  -6  176.23    8.54
  -8  -1  -6  173.66    8.67
  -8   1  -7   71.15    5.46
  -8  -1  -7   69.11    5.59
  -8   1  -8   67.07    5.23
  -8  -1  -8   67.99    5.49
  -8   1  -9  254.68    9.84
  -8  -1  -9  257.97   10.48
  -8   1 -10   59.12    4.81
  -8  -1 -10   65.74    5.49
  -8   1 -11  935.09   18.33
  -8  -1 -11  964.81   19.85
  -8   1 -12  128.73    6.90
  -8  -1 -12  138.85    7.67
  -8   1 -13  969.19   18.07
  -8  -1 -13  967.71   19.17
  -8   1 -14  336.84   10.29
  -8  -1 -14  336.05   11.07
  -8   1 -15  299.76    9.32
  -8  -1 -15  326.27   10.46
  -8   1 -16  177.19    6.80
  -8  -1 -16  177.96    7.39
  -8   1 -17  132.75    5.49
  -8  -1 -17  133.72    6.07
  -8   1 -18  342.95    7.96
  -8  -1 -18  361.38    9.09
  -8  -1 -19   63.81    3.57
   8   2 -20   68.88    4.63
   8   2 -19  153.68    7.65
   8   2 -18  124.94    7.44
   8   2 -17   70.09    6.16
   8  -2 -16    9.92    2.55
   8   2 -16    5.89    3.18
   8   2 -15   26.89    4.78
   8  -2 -15   18.96    3.58
   8   2 -14   18.72    4.66
   8  -2 -14   14.91    3.10
   8   2 -13   81.57    8.20
   8  -2 -13   82.30    7.13
  -8   2  12    5.38    2.80
   8   2 -12    8.33    3.35
   8  -2 -12    9.29    2.77
  -8   2  11  187.96   10.65
   8   2 -11  170.13   11.78
   8  -2 -11  184.34   11.25
   8   2 -10   46.58    6.46
   8  -2 -10   52.85    6.12
  -8   2  10   57.96    6.17
  -8   2   9  233.46   11.42
   8   2  -9  226.21   13.66
  -8  -2   9  214.34   12.64
  -8   2   8  315.89   13.06
   8   2  -8  308.33   15.69
  -8  -2   8  310.40   14.89
  -8   2   7   71.88    6.36
  -8   2   7   73.30    7.25
  -8  -2   7   75.56    7.59
  -8   2   6  632.07   17.56
  -8   2   6  601.42   19.69
  -8  -2   6  602.98   20.46
  -8   2   5  660.62   17.62
  -8   2   5  652.62   20.26
  -8  -2   5  667.85   21.19
   8   2  -5  634.17   16.34
   8   2  -4 2278.59   30.77
  -8   2   4 2362.11   32.38
  -8   2   4 2354.75   37.48
  -8  -2   4 2392.18   38.99
   8   2  -3  155.09    8.16
  -8   2   3  161.75    8.39
  -8   2   3  160.23    9.84
  -8  -2   3  173.51   10.40
   8  -2  -3  164.30    8.61
   8   2  -2  572.93   15.66
  -8   2   2  579.17   15.37
  -8   2   2  628.37   18.66
  -8  -2   2  605.66   19.11
   8  -2  -2  629.51   16.81
  -8   2   1  200.19    8.93
  -8   2   1  199.82   10.31
  -8  -2   1  203.35   11.01
   8  -2  -1  204.50    9.61
  -8   2   0  489.57   13.59
  -8   2   0  504.76   16.08
  -8  -2   0  485.00   16.29
   8  -2   0  518.50   15.14
  -8   2  -1   43.53    4.21
  -8   2  -1   42.87    4.99
  -8  -2  -1   37.59    4.97
   8  -2   1   38.90    4.33
   8  -2   2  961.42   19.99
  -8   2  -2  956.61   18.29
   8  -2   2  961.08   20.87
  -8   2  -2  990.68   21.67
  -8  -2  -2 1012.38   22.44
  -8   2  -3  135.04    6.85
  -8   2  -3  129.61    7.83
  -8  -2  -3  119.89    7.90
  -8   2  -4 1197.37   19.66
  -8   2  -4 1248.35   23.05
  -8  -2  -4 1196.74   23.73
  -8   2  -5  245.96    8.74
  -8   2  -5  251.43   10.24
  -8  -2  -5  240.09   10.66
  -8   2  -6   58.76    4.99
  -8  -2  -6   52.50    4.96
  -8   2  -7    2.73    1.15
  -8  -2  -7   -1.81    2.07
  -8  -2  -8    7.28    2.39
  -8   2  -8    0.83    0.97
  -8   2  -9    5.05    1.67
  -8  -2  -9    9.09    2.62
  -8   2 -10    1.95    1.11
  -8  -2 -10    1.50    1.71
  -8   2 -11   86.16    5.48
  -8  -2 -11   84.67    6.22
  -8   2 -12  152.70    7.10
  -8  -2 -12  144.94    7.92
  -8  -2 -13    9.37    2.97
  -8  -2 -14    7.92    2.41
  -8  -2 -15   44.67    4.18
  -8  -2 -16  110.65    5.92
  -8  -2 -17   56.44    4.05
  -8  -2 -18  516.99   10.82
  -8  -2 -19   76.77    3.82
   8   3 -20   -1.10    0.96
   8   3 -19   30.99    3.27
   8   3 -18    6.32    2.23
   8   3 -17    4.92    2.15
   8   3 -16   26.61    4.06
   8   3 -15    5.95    2.92
   8   3 -14    9.06    3.02
  -8   3  13    1.81    3.06
   8   3 -13    4.28    3.52
  -8   3  12  115.97    8.28
   8   3 -12  113.15    9.11
  -8   3  11   90.48    7.58
   8   3 -11   73.32    7.57
  -8   3  10    7.69    3.05
   8   3 -10   15.25    4.21
   8  -3 -10   12.86    2.82
  -8   3   9   62.53    6.17
   8   3  -9   48.83    6.24
   8  -3  -9   49.82    5.72
  -8   3   8  138.57    8.65
   8   3  -8  125.91   10.00
  -8  -3   8  129.32    9.66
  -8  -3   7    2.16    1.83
  -8   3   7    4.63    2.04
   8   3  -7    3.18    2.81
  -8  -3   6   13.22    3.28
  -8   3   6   18.71    3.47
   8   3  -6   16.85    4.32
  -8  -3   5    1.32    2.00
  -8   3   5    1.94    2.01
  -8   3   4  192.63    9.38
  -8  -3   4  212.68   11.67
  -8   3   3  194.98    9.20
  -8  -3   3  179.66   10.56
  -8   3   2   41.18    4.42
  -8  -3   2   36.78    5.06
  -8   3   1  895.28   18.91
  -8  -3   1  830.08   22.17
  -8   3   0    8.31    2.57
  -8  -3   0    3.86    2.82
  -8   3  -1 1747.78   25.48
  -8  -3  -1 1848.39   31.31
  -8   3  -2   49.95    4.46
  -8  -3  -2   45.02    5.28
  -8   3  -3  846.91   17.22
  -8  -3  -3  845.82   20.63
  -8   3  -4  208.70    8.51
  -8  -3  -4  205.12   10.09
  -8   3  -5  609.02   14.26
  -8  -3  -5  577.41   16.52
  -8   3  -6   69.49    4.85
  -8  -3  -6   65.17    5.62
  -8   3  -7  232.80    8.57
  -8  -3  -7  219.81   10.00
  -8  -3  -8    6.76    2.46
  -8   3  -8    2.76    1.39
  -8  -3  -9    2.45    2.06
  -8  -3 -10  156.22    8.24
  -8  -3 -11   12.81    2.75
  -8  -3 -12    5.49    2.43
  -8  -3 -13   74.68    5.47
  -8  -3 -14  283.51    9.83
  -8  -3 -15   27.62    3.24
  -8  -3 -16  153.20    6.53
  -8  -3 -17  255.08    7.81
  -8  -3 -18   76.26    3.93
   8   4 -18  108.03    5.30
   8   4 -17   65.20    4.68
   8   4 -16   11.66    2.60
   8   4 -15  274.99   10.88
   8   4 -14   51.10    5.23
  -8   4  13    0.44    2.61
   8   4 -13    0.69    2.04
  -8   4  12  139.66    8.41
   8   4 -12  126.94    8.60
  -8   4  11  160.03    9.11
   8   4 -11  154.03    9.87
   8   4 -10   76.85    7.19
  -8   4  10  114.28    7.89
  -8   4   9  988.38   22.09
   8   4  -9  894.43   23.96
  -8   4   8  148.83    8.78
   8   4  -8  130.50    9.46
  -8   4   7  530.03   16.00
   8   4  -7  528.28   18.62
  -8  -4   7  484.66   17.53
  -8   4   6  128.53    8.03
   8   4  -6  127.17    9.31
  -8  -4   6  124.10    8.98
  -8  -4   5   10.82    3.45
  -8   4   5   11.15    3.04
   8   4  -5    9.01    2.92
  -8   4   4  200.72    9.50
   8   4  -4  184.21   11.00
  -8  -4   4  183.27   10.77
  -8  -4   3  583.68   18.92
  -8   4   3  580.74   15.71
  -8   4   2   51.91    4.86
  -8  -4   2   52.89    5.93
  -8   4   1  232.90    9.73
  -8  -4   1  234.96   11.81
  -8   4   0   30.07    3.57
  -8  -4   0   28.09    4.33
  -8  -4  -1    3.08    1.65
  -8   4  -1    0.14    1.33
  -8   4  -2   59.90    4.76
  -8  -4  -2   51.98    5.46
  -8   4  -3   67.76    5.02
  -8  -4  -3   93.46    6.87
  -8   4  -4  255.20    9.39
  -8  -4  -4  262.52   11.31
  -8   4  -5   48.94    4.27
  -8  -4  -5   46.03    4.99
  -8   4  -6  707.09   15.26
  -8  -4  -6  728.57   18.31
  -8   4  -7  221.31    8.37
  -8  -4  -7  222.20   10.01
  -8   4  -8  114.59    5.90
  -8  -4  -8  117.56    7.24
  -8   4  -9  285.62    8.92
  -8  -4  -9  277.62   10.63
  -8   4 -10  360.54    9.67
  -8  -4 -10  358.22   11.87
  -8  -4 -11   10.55    2.44
  -8   4 -11    9.48    1.80
  -8  -4 -12  686.46   15.27
  -8  -4 -13  249.47    8.89
  -8  -4 -14  233.74    8.16
  -8  -4 -15  404.35   10.05
  -8  -4 -16  230.81    7.06
  -8  -4 -17   40.91    2.84
   8   5 -17  103.47    4.57
   8   5 -16    4.15    1.31
   8   5 -15  140.86    6.04
   8   5 -15  137.69    6.27
   8   5 -14  143.01    6.63
   8   5 -14  128.69    6.43
   8   5 -13  690.19   15.44
   8   5 -13  622.00   14.39
   8   5 -12  159.20    7.87
  -8   5  12  171.71    8.26
  -8   5  11 1137.89   21.48
   8   5 -11 1084.25   20.97
  -8   5  10   10.45    3.18
   8   5 -10   22.48    3.32
  -8   5   9  634.77   16.56
  -8   5   8   59.56    5.68
   8   5  -8   52.08    4.45
  -8   5   7  395.83   13.30
  -8   5   6   24.37    3.91
  -8   5   5   83.55    6.29
  -8   5   4   72.84    5.89
  -8   5   3   30.41    4.09
  -8   5   2   26.20    3.73
  -8   5   1   95.42    6.26
  -8   5   0    7.17    2.17
  -8   5  -1   55.70    4.72
  -8  -5  -1   64.50    5.84
  -8   5  -2   52.05    4.48
  -8  -5  -2   64.53    5.91
  -8   5  -3  132.48    6.73
  -8  -5  -3  150.79    8.75
  -8   5  -4    3.81    2.01
  -8  -5  -4    3.48    2.12
  -8   5  -5  619.76   13.93
  -8  -5  -5  696.60   17.87
  -8   5  -6  100.15    5.68
  -8  -5  -6  110.01    6.96
  -8   5  -7  489.54   11.95
  -8  -5  -7  531.53   14.59
  -8   5  -8  151.59    6.53
  -8  -5  -8  173.96    8.20
  -8   5  -9  319.58    9.04
  -8  -5  -9  338.49   10.95
  -8   5 -10   34.83    3.06
  -8  -5 -10   38.95    3.75
  -8   5 -11  552.52   10.60
  -8  -5 -11  569.80   12.99
  -8  -5 -12    5.18    1.69
  -8   5 -12   12.89    1.62
  -8  -5 -13  556.80   11.36
  -8  -5 -14    2.58    1.13
   8   6 -14   28.65    2.41
   8   6 -13    6.58    1.44
   8   6 -12  260.86    7.77
  -8   6  11    7.80    2.07
   8   6 -11    4.87    1.62
  -8   6  10  133.48    6.72
   8   6 -10  122.48    5.60
  -8   6   9   -0.59    1.68
   8   6  -9    0.98    1.25
  -8   6   8  129.64    7.00
  -8   6   7  231.90    9.29
  -8   6   6  179.32    8.32
  -8   6   5  126.85    7.11
  -8   6   4   36.11    4.12
  -8   6   3    7.04    2.57
  -8   6   2  151.69    7.59
  -8   6   1   19.36    3.34
  -8   6   0  195.02    8.27
  -8   6  -1  418.59   11.76
  -8   6  -2  159.84    7.32
  -8   6  -3  387.83   10.97
  -8   6  -4  324.24    9.80
  -8   6  -5  774.22   14.59
  -8   6  -6  354.69    9.70
  -8   6  -7  373.27    9.62
  -8   6  -8  161.90    6.17
  -8   6  -9  108.27    4.83
  -8   6 -10   50.33    3.21
  -8   6 -11  105.69    4.19
  -8   6 -12   62.37    2.94
  -8   7   9    1.22    1.00
  -8   7   8    0.61    0.74
  -8   7   7   21.25    2.56
  -8   7   6   13.43    2.19
  -8   7   5  122.59    6.00
  -8   7   4  100.40    5.51
  -8   7   3  482.18   11.68
  -8   7   2   18.24    2.71
  -8   7   1  340.90    9.75
  -8   7   0   68.42    4.61
  -8   7  -1  456.58   10.98
  -8   7  -2   36.70    3.44
  -8   7  -3  429.91   10.26
  -8   7  -4   22.98    2.60
  -8   7  -5  208.24    6.82
  -8   7  -6   32.78    2.80
  -8   7  -7    7.61    1.47
  -8   7  -8   20.07    2.01
  -8   7  -9  126.41    4.49
   8   8  -4   14.58    1.94
   8   8  -3  154.04    6.05
  -8   8   3  172.95    5.47
  -8   8   2   59.01    3.31
  -8   8   1   13.15    1.81
  -8   8   0   46.64    3.00
  -8   8  -1   17.01    1.89
   8   8   1   16.99    2.19
  -8   8  -2   39.08    2.69
   8   8   2   38.02    3.03
  -8   8  -3   62.59    3.27
   8   8   3   60.60    3.49
  -8   8  -4   81.69    3.63
   9   0 -18   -1.05    1.17
   9   0 -17   12.17    2.55
   9   0 -16    2.33    1.76
   9   0 -15   78.59    6.63
   9   0 -14    1.45    2.42
   9   0 -13  424.82   16.46
   9   0 -12    7.07    3.52
   9   0 -11  116.41    9.57
   9   0 -10    3.05    3.04
   9   0  -9  197.59   12.49
  -9   0   8   10.65    3.79
  -9   0   7  345.22   13.50
  -9   0   7  370.29   16.19
  -9   0   6    0.31    2.82
  -9   0   6   -1.81    1.52
  -9   0   5  234.20   10.82
  -9   0   5  232.53   12.69
  -9   0   4    0.46    2.76
  -9   0   4    0.02    1.70
  -9   0   3 1029.26   21.55
  -9   0   3 1060.08   25.77
  -9   0   2    2.20    2.83
  -9   0   1 1426.71   28.87
  -9   0   0    2.97    3.20
  -9   0  -1 2607.53   37.56
  -9   0  -2    4.55    2.73
  -9   0  -3    0.95    2.29
  -9   0  -4    0.05    2.15
  -9   0  -5   80.46    6.30
  -9   0  -6   20.52    3.39
  -9   0  -7  152.61    8.30
  -9   0  -8    3.31    2.10
  -9   0  -9   35.94    4.07
  -9   0 -10   -0.45    1.58
  -9   0 -11    5.33    2.07
  -9   0 -12    2.72    1.92
  -9   0 -13   75.39    5.00
  -9   0 -14    1.62    1.37
  -9   0 -15   43.24    3.47
  -9   0 -16    1.21    1.07
  -9   0 -17    9.21    1.50
   9   1 -19   35.93    2.99
   9  -1 -18   50.14    3.51
   9   1 -18   65.32    4.62
   9  -1 -17  136.43    6.64
   9   1 -17  135.54    7.20
   9  -1 -16   79.91    5.75
   9   1 -16   81.25    6.22
   9   1 -15   66.88    6.27
   9  -1 -15   65.37    5.86
   9   1 -14  120.90    8.63
   9  -1 -14  115.96    8.13
   9   1 -13   13.37    3.92
   9  -1 -13    9.32    2.98
   9   1 -12  609.46   20.42
   9  -1 -12  605.18   19.85
   9   1 -11   30.25    5.45
   9  -1 -11   29.10    4.99
   9   1 -10  229.18   13.29
   9  -1 -10  225.42   12.75
  -9   1   9   84.21    6.92
   9   1  -9   92.00    8.97
  -9   1   8  426.70   15.04
  -9  -1   8  431.13   17.54
  -9   1   7   88.87    6.95
  -9   1   7   82.90    7.82
  -9  -1   7   86.50    8.18
  -9   1   6  354.84   13.47
  -9   1   6  339.90   15.14
  -9  -1   6  361.88   16.05
  -9   1   5    3.24    3.11
  -9  -1   5    9.19    3.56
  -9   1   5    9.23    2.52
  -9   1   4 1094.38   22.51
  -9   1   4 1105.60   26.35
  -9  -1   4 1153.90   27.54
  -9   1   3   63.70    5.56
  -9   1   3   58.99    6.47
  -9  -1   3   66.18    7.12
  -9   1   2  418.08   13.23
  -9   1   2  425.09   15.91
  -9  -1   2  438.40   16.58
  -9   1   1  212.76    9.25
  -9   1   1  215.00   11.15
  -9  -1   1  217.10   11.64
  -9   1   0   87.15    5.83
  -9   1   0   91.97    7.28
  -9  -1   0   84.83    7.46
  -9  -1  -1   18.73    4.08
  -9   1  -1   22.20    3.89
  -9   1  -2  611.48   17.82
  -9  -1  -2  627.29   18.27
  -9   1  -3   41.08    4.74
  -9  -1  -3   36.49    4.81
  -9   1  -4   47.08    4.87
  -9  -1  -4   50.04    5.37
  -9   1  -5  239.93   10.43
  -9  -1  -5  225.43   10.45
  -9   1  -6   44.94    4.58
  -9  -1  -6   47.76    5.01
  -9   1  -7   73.68    5.53
  -9  -1  -7   74.64    6.01
  -9   1  -8   15.67    2.93
  -9  -1  -8   17.26    3.26
  -9   1  -9  111.51    6.64
  -9  -1  -9  111.58    6.93
  -9   1 -10    0.96    1.23
  -9  -1 -10    1.46    1.88
  -9   1 -11    9.33    2.16
  -9  -1 -11    8.57    2.40
  -9   1 -12  160.72    7.21
  -9  -1 -12  163.49    7.74
  -9   1 -13   45.31    3.80
  -9  -1 -13   46.32    4.22
  -9   1 -14  172.18    6.71
  -9  -1 -14  166.24    7.14
  -9   1 -15  124.55    5.33
  -9  -1 -15  124.64    5.86
  -9   1 -16   72.44    3.69
  -9  -1 -16   83.52    4.46
  -9  -1 -17   71.62    3.76
   9   2 -18    2.69    1.48
   9   2 -17  145.42    7.17
   9   2 -16   10.71    2.69
   9  -2 -15  282.10    9.91
   9   2 -15  317.77   12.32
   9   2 -14   18.61    3.93
   9  -2 -14   12.34    2.72
   9   2 -13  841.28   22.44
   9  -2 -13  772.17   19.66
   9   2 -12   57.23    6.90
   9  -2 -12   58.89    5.98
   9   2 -11  500.83   18.71
   9  -2 -11  483.96   17.36
  -9   2  10    4.15    2.74
   9   2 -10    6.81    3.13
   9  -2 -10    2.21    1.92
  -9   2   9  131.90    8.35
   9   2  -9  129.18   10.06
   9  -2  -9  129.10    9.42
   9   2  -8   23.90    4.96
  -9  -2   8   27.55    4.96
  -9   2   8   29.66    4.28
  -9   2   7  118.64    7.85
   9   2  -7  119.62    9.83
  -9  -2   7  118.38    9.34
  -9   2   6  112.76    8.54
  -9  -2   6  120.01    9.40
  -9   2   6  123.88    7.90
  -9   2   5   81.38    6.37
  -9   2   5   79.48    7.16
  -9  -2   5   92.03    8.19
  -9   2   4   15.67    3.80
  -9  -2   4   19.01    4.64
  -9   2   4   19.39    3.39
  -9   2   3   74.81    5.99
  -9   2   3   77.40    7.08
  -9  -2   3   92.65    7.94
  -9   2   2  803.30   18.44
  -9   2   2  845.23   21.82
  -9  -2   2  831.02   22.52
  -9   2   1   15.42    3.64
  -9  -2   1    9.88    3.26
  -9   2   1    7.12    2.14
  -9   2   0  979.30   19.52
  -9   2   0 1018.17   23.20
  -9  -2   0  997.07   24.23
  -9   2  -1    1.28    1.86
  -9  -2  -1   -1.99    2.45
  -9   2  -1    3.03    1.40
  -9   2  -2  143.19    7.22
  -9   2  -2  145.49    8.61
  -9  -2  -2  148.45    9.22
  -9   2  -3  114.78    6.32
  -9   2  -3  123.83    7.81
  -9  -2  -3  119.62    8.09
  -9   2  -4  621.96   16.92
  -9  -2  -4  605.28   17.50
  -9   2  -5   97.26    6.73
  -9  -2  -5   83.61    6.73
  -9   2  -6  319.65   11.57
  -9  -2  -6  304.00   12.15
  -9   2  -7  975.04   19.74
  -9  -2  -7  960.60   21.11
  -9   2  -8   23.67    3.40
  -9  -2  -8   26.92    4.16
  -9   2  -9  358.48   11.27
  -9  -2  -9  336.46   12.16
  -9   2 -10   55.27    4.36
  -9  -2 -10   58.24    5.29
  -9  -2 -11  723.78   16.75
  -9  -2 -12    5.32    2.49
  -9  -2 -13  591.13   14.01
  -9  -2 -14    8.45    2.09
  -9  -2 -15   38.70    3.43
  -9  -2 -16   11.12    1.93
  -9  -2 -17   28.75    2.43
   9   3 -17   86.24    5.03
   9   3 -16  396.53   11.60
   9   3 -15   13.04    2.77
   9   3 -14  231.82   10.30
   9   3 -13   63.53    5.95
   9   3 -12  432.01   15.57
  -9   3  11   71.56    6.35
   9   3 -11   71.78    6.82
  -9   3  10   83.35    6.80
   9   3 -10   75.37    7.08
   9  -3 -10   71.27    6.10
  -9   3   9   45.12    5.23
   9   3  -9   46.44    6.08
   9  -3  -9   43.57    5.26
  -9   3   8    1.53    2.30
   9   3  -8    2.99    2.94
  -9   3   7   82.26    6.50
   9   3  -7   73.06    7.50
  -9  -3   7   74.68    7.21
  -9   3   6  262.69   11.11
   9   3  -6  257.53   13.33
  -9  -3   6  254.52   13.01
  -9   3   5  276.50   11.21
   9   3  -5  266.33   13.57
  -9  -3   5  276.79   13.54
  -9   3   4   31.49    3.99
  -9  -3   4   26.47    4.87
  -9   3   3  287.25   11.11
  -9  -3   3  311.43   13.91
  -9   3   2   46.32    4.53
  -9  -3   2   53.59    6.00
  -9  -3   1   10.07    3.00
  -9   3   1    9.62    2.32
  -9  -3   0   15.24    3.65
  -9   3   0   14.34    2.66
  -9   3  -1   73.15    5.47
  -9  -3  -1   76.00    6.78
  -9   3  -2  561.26   14.43
  -9  -3  -2  589.13   17.89
  -9   3  -3  525.71   13.65
  -9  -3  -3  535.39   16.67
  -9   3  -4  635.11   14.57
  -9  -3  -4  634.45   17.72
  -9   3  -5   22.10    2.87
  -9  -3  -5   23.51    3.94
  -9   3  -6  841.83   15.76
  -9  -3  -6  850.88   19.81
  -9  -3  -7  148.24    8.35
  -9  -3  -8  595.44   15.99
  -9  -3  -9  135.12    7.63
  -9  -3 -10  439.12   13.16
  -9  -3 -11  204.17    8.70
  -9  -3 -12  422.57   11.88
  -9  -3 -13  281.26    9.25
  -9  -3 -14   64.77    4.29
  -9  -3 -15  204.01    6.93
  -9  -3 -16   38.89    2.85
   9   4 -15    1.63    1.20
   9   4 -14    6.33    1.74
   9   4 -13    2.45    1.53
   9   4 -12  185.50    8.77
  -9   4  11   22.91    3.65
   9   4 -11   25.25    3.84
  -9   4  10  541.27   15.00
   9   4 -10  502.40   15.69
  -9   4   9  272.60   11.01
   9   4  -9  255.99   11.47
  -9   4   8  363.89   12.61
   9   4  -8  354.13   13.77
  -9   4   7  217.76    9.90
   9   4  -7  217.25   11.05
  -9  -4   6   14.12    3.48
  -9   4   6   13.89    3.41
   9   4  -6   13.02    3.28
  -9   4   5  369.38   12.45
   9   4  -5  396.76   14.85
  -9  -4   5  366.47   14.72
  -9  -4   4    3.90    2.94
  -9   4   4    8.13    2.94
  -9   4   3 1010.26   20.13
  -9  -4   3 1039.05   24.29
  -9   4   2   78.87    5.82
  -9  -4   2   78.76    6.96
  -9   4   1  265.78   10.14
  -9  -4   1  279.90   12.58
  -9   4   0  202.89    8.77
  -9  -4   0  211.53   10.80
  -9   4  -1  107.27    6.40
  -9  -4  -1  108.09    7.67
  -9   4  -2  486.66   13.04
  -9  -4  -2  531.78   16.39
  -9  -4  -3    6.23    2.64
  -9   4  -3    3.54    1.82
  -9   4  -4  203.97    8.16
  -9  -4  -4  222.78   10.41
  -9   4  -5   30.26    3.23
  -9  -4  -5   30.43    4.04
  -9   4  -6   52.57    4.04
  -9  -4  -6   55.91    5.11
  -9   4  -7   31.61    3.04
  -9  -4  -7   32.62    3.84
  -9   4  -8   24.15    2.51
  -9  -4  -8   24.58    3.49
  -9  -4  -9   12.57    2.61
  -9  -4 -10  225.42    8.77
  -9  -4 -11   16.30    2.62
  -9  -4 -12  526.97   11.98
  -9  -4 -13    4.98    1.54
  -9  -4 -14  388.30    8.84
   9   5 -12   14.36    1.83
  -9   5  11    6.53    1.97
  -9   5  10    2.80    1.62
  -9   5   9   65.91    5.00
  -9   5   8   65.93    5.16
  -9   5   7   62.25    5.13
  -9   5   6  191.90    8.52
  -9   5   5   47.47    4.60
  -9   5   4  623.20   15.07
  -9   5   3   10.11    3.11
  -9   5   2  902.05   17.75
  -9   5   1   55.44    4.80
  -9   5   0  432.54   12.01
  -9  -5   0  481.81   14.96
  -9   5  -1   51.08    4.49
  -9  -5  -1   56.28    5.24
  -9   5  -2   52.67    4.23
  -9  -5  -2   60.85    5.27
  -9  -5  -3    9.47    2.39
  -9   5  -3    2.40    1.63
  -9   5  -4   17.11    2.56
  -9  -5  -4   17.69    2.90
  -9   5  -5   20.66    2.60
  -9  -5  -5   23.87    3.21
  -9   5  -6  129.41    5.77
  -9  -5  -6  148.12    7.30
  -9  -5  -7    4.04    1.61
  -9   5  -7    5.60    1.48
  -9   5  -8  309.79    7.97
  -9  -5  -8  358.59   10.44
  -9   5  -9   29.30    2.39
  -9  -5  -9   29.67    3.00
  -9   5 -10   80.85    3.54
  -9  -5 -10   86.25    4.65
  -9  -5 -11   11.77    1.66
  -9   6  10   17.02    2.08
  -9   6   9   62.42    4.08
  -9   6   8   59.63    4.13
  -9   6   7  110.38    5.61
  -9   6   6   27.56    3.06
  -9   6   5   71.43    4.69
  -9   6   4   22.63    2.97
  -9   6   3  146.39    6.68
  -9   6   2   89.14    5.23
  -9   6   1   45.13    3.80
  -9   6   0  196.99    7.41
  -9   6  -1    4.28    1.76
  -9   6  -2  257.07    8.11
  -9   6  -3   35.11    3.15
  -9   6  -4  417.35    9.84
  -9   6  -5   26.32    2.60
  -9   6  -6  227.42    6.77
  -9   6  -7   35.00    2.70
  -9   6  -8   21.11    2.00
  -9   7   6    8.97    1.38
  -9   7   5   20.29    2.07
  -9   7   4    2.23    0.99
  -9   7   3    5.09    1.34
  -9   7   2   30.67    2.66
  -9   7   1   26.61    2.58
  -9   7   0   57.97    3.54
  -9   7  -1  201.88    6.36
  -9   7  -2    8.07    1.60
  -9   7  -3  299.04    7.26
  -9   7  -4   25.54    2.14
  -9   7  -5  107.88    4.06
  10   0 -16  111.79    5.47
  10   0 -15    1.15    1.31
  10   0 -14    7.57    2.15
  10   0 -13   -0.09    2.14
  10   0 -12  109.61    7.69
  10   0 -11    0.38    2.20
  10   0 -10   18.02    3.94
  10   0  -9    1.06    2.35
  10   0  -8  205.38   11.82
 -10   0   7   -1.69    2.94
 -10   0   6  526.99   18.06
 -10   0   5    5.65    3.66
 -10   0   4 1137.96   26.17
 -10   0   3   11.39    3.77
 -10   0   2   10.26    3.68
 -10   0   1   -1.34    2.50
 -10   0   0   38.32    4.86
 -10   0  -1    1.96    1.88
 -10   0  -2   15.00    3.42
 -10   0  -3   -0.30    1.97
 -10   0  -4  479.92   15.08
 -10   0  -5    3.09    2.54
 -10   0  -6  732.65   17.64
 -10   0  -7    6.67    2.91
 -10   0  -8  959.37   18.92
 -10   0  -9    3.60    2.00
 -10   0 -10   41.93    3.89
 -10   0 -11    0.92    1.22
 -10   0 -12  179.65    6.95
 -10   0 -13    5.02    1.63
 -10   0 -14  344.22    8.18
  10   1 -16   66.35    4.30
  10  -1 -15   19.34    2.59
  10   1 -15   19.79    2.91
  10   1 -14   89.81    6.15
  10  -1 -14   87.29    5.79
  10   1 -13    2.91    2.30
  10  -1 -13   -2.49    2.14
  10   1 -12  192.31    9.98
  10  -1 -12  196.01    9.88
  10   1 -11    3.59    2.92
  10  -1 -11    5.79    2.64
  10   1 -10  413.30   15.73
  10  -1 -10  391.73   15.13
  10   1  -9   27.32    5.12
  10  -1  -9   27.18    4.96
  10   1  -8  106.10    8.84
  10  -1  -8  103.90    8.48
 -10  -1   7    2.45    3.07
  10   1  -7    5.68    3.49
 -10   1   6   19.13    4.27
 -10  -1   6   11.98    4.21
 -10   1   6   18.92    3.22
 -10   1   5  300.01   11.25
 -10   1   5  327.71   13.88
 -10  -1   5  335.07   14.63
 -10   1   4  410.72   12.95
 -10   1   4  418.84   15.42
 -10  -1   4  438.79   16.59
 -10   1   3    0.62    2.40
 -10  -1   3   -0.71    3.37
 -10   1   3    6.83    2.01
 -10   1   2  186.17    8.37
 -10   1   2  195.45   10.50
 -10  -1   2  190.14   10.86
 -10   1   1  215.01   10.84
 -10  -1   1  217.15   11.45
 -10   1   0  533.47   16.60
 -10  -1   0  538.64   17.41
 -10   1  -1   19.81    3.75
 -10  -1  -1   20.45    4.21
 -10   1  -2   97.04    6.99
 -10  -1  -2  103.55    7.59
 -10   1  -3    5.57    2.31
 -10  -1  -3    1.00    2.15
 -10   1  -4    7.34    2.57
 -10  -1  -4    5.87    2.70
 -10   1  -5   42.78    4.60
 -10  -1  -5   49.50    5.14
 -10   1  -6   43.78    4.38
 -10  -1  -6   48.16    5.04
 -10   1  -7   12.67    2.60
 -10  -1  -7   15.14    3.26
 -10   1  -8  247.27    9.47
 -10  -1  -8  258.78   10.14
 -10   1  -9  127.77    6.68
 -10  -1  -9  129.94    7.10
 -10   1 -10  788.63   15.36
 -10  -1 -10  788.35   16.33
 -10   1 -11  168.68    6.81
 -10  -1 -11  164.12    7.24
 -10   1 -12  554.85   11.37
 -10  -1 -12  539.53   12.24
 -10   1 -13   29.91    2.62
 -10  -1 -13   32.51    3.05
 -10  -1 -14  212.08    6.74
  10   2 -16   32.72    2.86
  10   2 -15   66.83    4.50
  10   2 -14  163.46    7.69
  10   2 -13   31.04    3.77
  10  -2 -13   29.61    3.29
  10   2 -12    1.25    1.96
  10  -2 -12    3.81    1.75
  10   2 -11   95.43    7.16
  10  -2 -11   88.51    6.43
  10  -2 -10   19.35    3.63
  10   2 -10   15.69    3.69
  10   2  -9   27.57    4.68
  10  -2  -9   25.37    3.95
 -10   2   8  303.12   11.19
  10   2  -8  323.40   13.93
  10  -2  -8  315.68   13.67
 -10  -2   7   14.31    3.78
 -10   2   7   13.58    3.15
  10   2  -7   17.15    4.06
 -10   2   6  350.44   12.08
  10   2  -6  367.83   15.29
 -10  -2   6  368.88   14.90
 -10  -2   5    6.43    3.73
 -10   2   5    9.53    2.45
  10   2  -5   13.34    3.88
 -10   2   4  150.94    7.87
 -10   2   4  161.72    9.21
 -10  -2   4  157.95    9.94
 -10   2   3   55.89    4.88
 -10   2   3   60.76    5.85
 -10  -2   3   59.73    6.53
 -10   2   2  268.89   10.16
 -10   2   2  278.45   11.81
 -10  -2   2  252.26   12.18
 -10   2   1   12.54    3.11
 -10  -2   1   17.22    4.08
 -10   2   1   12.78    2.49
 -10   2   0  278.59    9.87
 -10  -2   0  284.97   12.56
 -10   2  -1    3.50    1.88
 -10  -2  -1    4.22    2.84
 -10   2  -1    1.97    1.32
 -10   2  -2  186.80    9.10
 -10  -2  -2  178.89    9.89
 -10   2  -3   -2.82    1.82
 -10  -2  -3    2.99    2.89
 -10   2  -4  571.28   15.03
 -10  -2  -4  553.62   16.51
 -10   2  -5    1.55    1.49
 -10  -2  -5    1.81    2.92
 -10   2  -6  641.17   14.92
 -10  -2  -6  603.33   16.42
 -10  -2  -7   81.66    6.22
 -10  -2  -8  215.75    9.36
 -10  -2  -9   99.92    6.26
 -10  -2 -10  298.41   10.12
 -10  -2 -11  287.65    9.45
 -10  -2 -12  224.92    8.02
 -10  -2 -13  301.08    8.61
 -10  -2 -14   44.48    3.16
  10   3 -14    0.40    1.06
  10   3 -13   26.24    3.10
  10   3 -12    7.31    2.14
  10   3 -11   19.14    3.26
  10   3 -10    8.15    2.55
 -10   3   9   12.53    2.80
  10   3  -9   10.23    2.86
  10  -3  -9   11.10    2.59
 -10   3   8   10.96    2.86
  10   3  -8   12.70    3.08
  10  -3  -8   15.00    3.08
 -10   3   7   17.05    3.09
  10   3  -7   21.97    4.00
  10  -3  -7   15.93    3.29
 -10   3   6  142.79    7.58
  10   3  -6  152.23    9.22
 -10  -3   6  145.37    8.98
 -10   3   5   22.29    3.46
  10   3  -5   22.93    4.10
 -10  -3   5   22.34    4.16
 -10   3   4   81.36    5.81
  10   3  -4   74.69    6.67
 -10  -3   4   74.59    6.73
 -10  -3   3    5.93    2.75
 -10   3   3    6.61    2.26
  10   3  -3    6.89    2.70
 -10   3   2  225.67    9.16
  10   3  -2  246.22   11.50
 -10  -3   2  234.17   11.23
 -10   3   1   30.09    3.49
 -10  -3   1   30.44    4.55
 -10   3   0  258.15    9.45
 -10  -3   0  260.66   11.68
 -10   3  -1  190.34    7.96
 -10  -3  -1  198.68   10.07
 -10   3  -2  586.26   13.47
 -10  -3  -2  612.08   17.07
 -10   3  -3  258.87    8.66
 -10  -3  -3  269.55   11.26
 -10  -3  -4  278.96   11.35
 -10  -3  -5  602.31   16.27
 -10  -3  -6   51.30    5.04
 -10  -3  -7  184.39    8.63
 -10  -3  -8    3.23    1.96
 -10  -3  -9  116.39    6.43
 -10  -3 -10   14.63    2.47
 -10  -3 -11  121.38    5.91
 -10  -3 -12   17.46    2.31
 -10  -3 -13   55.44    3.48
  10   4 -11    2.96    1.30
  10   4 -10   92.10    5.18
 -10   4   9    0.17    1.36
  10   4  -9    5.54    1.47
 -10   4   8  230.38    8.63
  10   4  -8  234.11    8.92
 -10   4   7   27.46    3.40
  10   4  -7   26.27    3.30
 -10   4   6   46.48    4.20
  10   4  -6   51.07    4.52
 -10   4   5  195.61    8.15
 -10   4   4   81.27    5.35
 -10  -4   4   75.57    6.15
 -10   4   3  397.82   11.45
 -10  -4   3  406.53   13.64
 -10   4   2  147.01    7.00
 -10  -4   2  141.97    8.19
 -10   4   1  347.95   10.47
 -10  -4   1  367.46   12.90
 -10   4   0  138.44    6.65
 -10  -4   0  155.36    8.49
 -10   4  -1  608.69   13.38
 -10  -4  -1  654.79   16.80
 -10   4  -2  160.01    6.81
 -10  -4  -2  161.76    8.41
 -10   4  -3  303.61    8.96
 -10  -4  -3  318.93   11.28
 -10   4  -4  157.86    6.21
 -10  -4  -4  157.86    7.84
 -10  -4  -5    5.56    1.89
 -10   4  -5    4.16    1.30
 -10  -4  -6   -0.44    1.07
 -10  -4  -7    2.55    1.64
 -10  -4  -8   58.37    4.33
 -10  -4  -9    2.66    1.51
 -10  -4 -10    4.99    1.40
 -10   5   8   95.53    4.99
 -10   5   7  109.79    5.39
 -10   5   6   43.44    3.52
 -10   5   5   77.24    4.67
 -10   5   4   24.97    2.80
 -10   5   3   57.87    4.11
 -10   5   2   64.19    4.22
 -10   5   1   50.18    3.77
 -10   5   0   21.99    2.68
 -10   5  -1   47.64    3.60
 -10   5  -2   20.04    2.37
 -10   5  -3  145.74    5.65
 -10   5  -4    5.99    1.46
 -10   5  -5   30.66    2.51
 -10   5  -6    7.33    1.24
 -10   6   6   63.38    3.39
 -10   6   5   11.54    1.63
 -10   6   4    2.84    1.12
 -10   6   3   20.66    2.14
 -10   6   2    0.31    0.88
 -10   6   1   93.26    4.28
 -10   6   0   -0.70    0.80
 -10   6  -1   39.80    2.78
 -10   6  -2    9.72    1.48
 -10   6  -3    8.99    1.39
  11   0 -13   36.89    3.11
  11   0 -12    0.26    1.20
  11   0 -11   29.98    3.35
  11   0 -10    1.47    1.70
  11   0  -9  128.41    7.62
  11   0  -8    0.58    1.84
  11   0  -7  268.43   11.44
  11   0  -6    0.53    2.19
 -11   0   5   24.81    4.01
 -11   0   4   -0.66    2.67
 -11   0   3  247.91   10.74
 -11   0   2    0.87    2.46
 -11   0   1  483.69   14.76
 -11   0   0    4.63    2.71
 -11   0  -1 1185.34   22.25
 -11   0  -2    2.12    2.58
 -11   0  -3  641.26   15.72
 -11   0  -4    2.59    2.26
 -11   0  -5  666.17   15.14
 -11   0  -6    3.29    2.05
 -11   0  -7  594.44   13.35
 -11   0  -8    5.35    1.80
 -11   0  -9  297.39    8.53
 -11   0 -10    1.82    0.98
  11   1 -13  118.05    5.36
  11   1 -12  134.59    6.38
  11  -1 -12  127.31    5.82
  11   1 -11   15.77    2.67
  11  -1 -11   14.44    2.29
  11   1 -10    6.07    2.24
  11  -1 -10   11.61    2.42
  11   1  -9    4.88    2.14
  11  -1  -9    6.21    2.22
  11   1  -8    6.30    2.44
  11  -1  -8    4.64    2.30
  11   1  -7  190.85    9.57
  11  -1  -7  187.36    9.62
  11   1  -6   37.37    4.65
  11  -1  -6   40.49    4.85
  11   1  -5  348.99   13.37
 -11  -1   5  336.83   12.63
 -11  -1   4  300.63   12.12
 -11   1   3  358.10   12.33
 -11  -1   3  385.53   13.62
 -11   1   2  500.72   14.51
 -11  -1   2  528.87   15.86
 -11   1   1  151.56    8.08
 -11  -1   1  155.31    8.80
 -11   1   0  395.71   12.66
 -11  -1   0  425.24   13.90
 -11   1  -1  175.70    8.42
 -11  -1  -1  193.77    9.40
 -11   1  -2  311.85   10.76
 -11  -1  -2  326.18   11.79
 -11   1  -3    6.93    2.16
 -11  -1  -3    7.86    2.80
 -11   1  -4  238.79    9.03
 -11  -1  -4  247.59    9.79
 -11   1  -5   80.91    5.19
 -11  -1  -5   88.28    5.88
 -11   1  -6  533.51   12.47
 -11  -1  -6  568.47   13.85
 -11   1  -7  311.67    9.05
 -11  -1  -7  321.80   10.10
 -11   1  -8  118.39    5.32
 -11  -1  -8  115.65    5.94
 -11   1  -9  169.12    5.85
 -11  -1  -9  191.42    7.13
 -11  -1 -10  124.03    5.43
 -11  -1 -11  129.12    5.06
  11   2 -12    4.89    1.63
  11   2 -11  819.97   15.30
  11   2 -10    3.79    1.94
  11  -2 -10    5.57    1.63
  11   2  -9  654.19   15.35
  11  -2  -9  611.91   14.21
  11   2  -8    4.84    2.28
  11  -2  -8    5.42    2.03
  11   2  -7  416.24   13.21
  11  -2  -7  411.47   13.06
  11   2  -6   69.09    5.78
  11  -2  -6   67.97    5.74
  11   2  -5  150.67    8.36
 -11  -2   5  140.01    7.91
  11   2  -4  163.63    8.78
 -11  -2   4  160.98    8.59
 -11   2   3  446.84   10.97
  11   2  -3  464.55   14.57
 -11  -2   3  464.25   14.36
 -11   2   2  101.14    5.16
  11   2  -2  114.88    7.36
 -11  -2   2  103.09    7.05
 -11   2   1  237.32    8.94
 -11  -2   1  215.31    9.90
 -11   2   0  123.64    6.45
 -11  -2   0  109.49    7.16
 -11  -2  -1   17.26    3.36
 -11   2  -1   23.20    2.88
 -11  -2  -2   48.68    4.68
 -11  -2  -3   49.58    4.79
 -11  -2  -4   26.17    3.46
 -11  -2  -5    0.54    1.30
 -11  -2  -6   69.59    4.97
 -11  -2  -7  154.73    7.08
 -11  -2  -8  119.72    5.88
 -11  -2  -9  103.96    5.21
 -11  -2 -10   24.25    2.44
  11   3  -9   21.09    2.48
  11   3  -8  502.63   11.85
  11   3  -7   31.20    3.41
  11  -3  -7   21.35    2.52
  11   3  -6  199.00    8.01
  11  -3  -6  162.28    7.04
 -11   3   5    9.49    1.95
  11   3  -5    7.98    2.17
  11  -3  -5    8.94    2.03
 -11   3   4  418.72   10.43
  11   3  -4  438.97   12.18
 -11  -3   4  440.05   12.96
 -11   3   3  235.74    7.81
  11   3  -3  256.83    9.33
 -11  -3   3  248.51    9.87
 -11   3   2   96.84    5.01
  11   3  -2  105.27    5.97
 -11  -3   2  102.20    6.50
 -11   3   1   42.79    3.29
  11   3  -1   44.16    3.95
 -11  -3   1   40.93    4.34
 -11  -3   0    2.16    1.91
 -11   3   0    3.24    0.83
 -11  -3  -1    5.45    2.08
 -11  -3  -2    0.89    1.75
 -11  -3  -3  206.05    8.51
 -11  -3  -4    3.98    1.64
 -11  -3  -5  147.66    6.90
 -11  -3  -6  255.79    8.65
 -11  -3  -7  159.94    6.62
 -11  -3  -8  125.31    5.51
 -11   4   5   94.25    4.48
 -11   4   4  189.71    6.40
 -11   4   3  401.83    9.17
 -11   4   2   51.79    3.41
 -11   4   1  486.10    9.78
 -11  -4   1  496.45   11.78
 -11   4   0   21.62    2.27
 -11  -4   0   19.42    2.82
 -11   4  -1  720.78   11.03
 -11  -4  -1  793.60   14.62
 -11  -4  -2   14.39    2.47
 -11  -4  -3  268.53    8.26
 -11  -4  -4    2.57    1.19
  12   0  -7    0.22    0.93
  12   0  -6   46.03    3.78
  12   0  -5   -0.98    1.03
  12   0  -4    0.90    1.27
  12   0  -3    1.08    1.15
  12   0  -2   45.52    4.16
 -12   0   1   -0.41    1.12
 -12   0   0   46.34    3.61
 -12   0  -1   -0.53    0.86
 -12   0  -2    2.04    0.98
 -12   0  -3    2.24    1.02
 -12   0  -4    2.21    0.95
  12   1  -7   99.68    5.09
  12   1  -6  242.17    8.11
  12  -1  -6  226.75    7.87
  12   1  -5    2.55    1.33
  12  -1  -5    1.86    1.20
  12   1  -4  147.49    6.73
  12  -1  -4  131.05    6.52
  12   1  -3   77.25    5.03
  12  -1  -3   74.17    5.09
  12   1  -2   46.68    4.02
 -12  -1   2   42.65    3.72
  12   1  -1  142.80    6.73
 -12  -1   1  151.58    6.69
 -12  -1   0    3.10    1.60
  12   1   0    3.71    1.50
 -12  -1  -1   20.37    2.66
 -12  -1  -2  113.74    5.54
 -12  -1  -3   15.90    2.21
 -12  -1  -4  269.08    7.92
  12  -2  -3   95.84    5.13
  12  -2  -2  366.86   10.00
 -12  -2   1   51.61    3.87
 -12  -2   0  171.69    6.80
 -12  -2  -1   87.66    4.93
 -12  -2  -2  240.52    7.72
 -12  -2  -3    9.31    1.74
   0   0   0    0.00    0.00


TITL T-2-86-4 in P2(1)/n
REM P2(1)/n (#14 in standard setting)
CELL 1.54184   9.985465   8.758462  22.088867  90.0000  92.1853  90.0000
ZERR    8.00   0.000196   0.000168   0.000415   0.0000   0.0019   0.0000
LATT  1
SYMM -x+1/2, y+1/2,-z+1/2
SFAC C H N O
UNIT 88.00 80.00 8.00 8.00
TREF
HKLF 4
END
_computing_structure_solution     'SHELXT 2014/5 (Sheldrick, 2014)'
;
_shelx_hkl_checksum                93395
_olex2_submission_special_instructions  'No special instructions were received'
_oxdiff_exptl_absorpt_empirical_details
;
Empirical correction (ABSPACK) includes:
- Absorption correction using spherical harmonics
- Frame scaling
;
_oxdiff_exptl_absorpt_empirical_full_max  1.692
_oxdiff_exptl_absorpt_empirical_full_min  0.643
# start Validation Reply Form
_vrf_PLAT430_Cu-SMS
;
PROBLEM: Short Inter D...A Contact  O004     ..O004     .       2.70 Ang.  
RESPONSE: Due to the partial-coverage-assembly of Cu-SMS clusters, one Cu site 
in Cu-SMS cluster exhibits quasi-coordination with the O on TFA from a neighboring 
Cu-SMS cluster,  leading to the shortened O004...O004 distance of 2.70 Ang.
;
